# Supplementary material for: Activation of SLIT2/ROBO1/LRP6 axis aggravates cartilage degradation via β-catenin signaling in TMJOA
Source: JCI Insight. 2026 Apr 8;11(7):e193632. doi: 10.1172/jci.insight.193632 (PMC13134713; doi:10.1172/jci.insight.193632)
Supplement: undefined [file jciinsight-11-193632-s244.xls]

## Sheet: Supplemental Table 5
RESIDUE_ID	VDW	ELE	GB	SA	TOTAL	Mutation	score_method
r-ROBO1;L-LRP6	-810.95	5422.39	-4832.21	-101.92	-322.69	Raw	MM/GBSA
R-A-MET-1	0	-122.11	120.59	0	-1.52	Raw	MM/GBSA
R-A-LYS-2	0	-110.55	109.17	0	-1.38	Raw	MM/GBSA
R-A-TRP-3	0	0.92	-0.91	0	0.01	Raw	MM/GBSA
R-A-LYS-4	0	-107.05	105.71	0	-1.34	Raw	MM/GBSA
R-A-HIE-5	0	0.65	-0.64	0	0.01	Raw	MM/GBSA
R-A-VAL-6	0	0.68	-0.67	0	0.01	Raw	MM/GBSA
R-A-PRO-7	0	-0.43	0.42	0	0	Raw	MM/GBSA
R-A-PHE-8	0	0.62	-0.6	0	0.02	Raw	MM/GBSA
R-A-LEU-9	0	-0.04	0.05	0	0.01	Raw	MM/GBSA
R-A-VAL-10	0	0.77	-0.75	0	0.02	Raw	MM/GBSA
R-A-MET-11	0	-0.37	0.38	0	0	Raw	MM/GBSA
R-A-ILE-12	0	0.03	-0.02	0	0	Raw	MM/GBSA
R-A-SER-13	0	1.49	-1.44	0	0.04	Raw	MM/GBSA
R-A-LEU-14	0	-0.29	0.29	0	0	Raw	MM/GBSA
R-A-LEU-15	0	1.36	-1.33	0	0.03	Raw	MM/GBSA
R-A-SER-16	0	0.5	-0.49	0	0.01	Raw	MM/GBSA
R-A-LEU-17	0	0.91	-0.89	0	0.01	Raw	MM/GBSA
R-A-SER-18	0	0.81	-0.79	0	0.02	Raw	MM/GBSA
R-A-PRO-19	0	1.02	-1.01	0	0.01	Raw	MM/GBSA
R-A-ASN-20	0	0.08	-0.07	0	0	Raw	MM/GBSA
R-A-HIE-21	0	1.22	-1.21	0	0.01	Raw	MM/GBSA
R-A-LEU-22	0	-0.11	0.11	0	0	Raw	MM/GBSA
R-A-PHE-23	0	0.89	-0.88	0	0.01	Raw	MM/GBSA
R-A-LEU-24	0	1.25	-1.24	0	0.01	Raw	MM/GBSA
R-A-ALA-25	0	-0.49	0.48	0	-0.01	Raw	MM/GBSA
R-A-GLN-26	0	1.53	-1.51	0	0.02	Raw	MM/GBSA
R-A-LEU-27	0	0.02	-0.02	0	0	Raw	MM/GBSA
R-A-ILE-28	0	0.84	-0.83	0	0.01	Raw	MM/GBSA
R-A-PRO-29	0	0.53	-0.52	0	0.01	Raw	MM/GBSA
R-A-ASP-30	0	105.05	-103.73	0	1.31	Raw	MM/GBSA
R-A-PRO-31	0	0.61	-0.61	0	0.01	Raw	MM/GBSA
R-A-GLU-32	0	102.31	-101.03	0	1.28	Raw	MM/GBSA
R-A-ASP-33	0	102.56	-101.28	0	1.28	Raw	MM/GBSA
R-A-VAL-34	0	0.61	-0.6	0	0.01	Raw	MM/GBSA
R-A-GLU-35	0	99.74	-98.49	0	1.25	Raw	MM/GBSA
R-A-ARG-36	0	-95.79	94.59	0	-1.2	Raw	MM/GBSA
R-A-GLY-37	0	0.29	-0.29	0	0	Raw	MM/GBSA
R-A-ASN-38	0	0.2	-0.2	0	0	Raw	MM/GBSA
R-A-ASP-39	0	102.3	-101.02	0	1.28	Raw	MM/GBSA
R-A-HIE-40	0	0.56	-0.55	0	0.01	Raw	MM/GBSA
R-A-GLY-41	0	-0.8	0.79	0	-0.01	Raw	MM/GBSA
R-A-THR-42	0	0.86	-0.85	0	0.01	Raw	MM/GBSA
R-A-PRO-43	0	0.61	-0.6	0	0.01	Raw	MM/GBSA
R-A-ILE-44	0	0.63	-0.62	0	0.01	Raw	MM/GBSA
R-A-PRO-45	0	0.15	-0.15	0	0	Raw	MM/GBSA
R-A-THR-46	0	0.15	-0.15	0	0	Raw	MM/GBSA
R-A-SER-47	0	0.55	-0.54	0	0.01	Raw	MM/GBSA
R-A-ASP-48	0	99.42	-98.18	0	1.24	Raw	MM/GBSA
R-A-ASN-49	0	-0.92	0.91	0	-0.01	Raw	MM/GBSA
R-A-ASP-50	0	100.98	-99.72	0	1.26	Raw	MM/GBSA
R-A-ASP-51	0	109.36	-108	0	1.37	Raw	MM/GBSA
R-A-ASN-52	0	0.65	-0.64	0	0.01	Raw	MM/GBSA
R-A-SER-53	0	-0.5	0.5	0	-0.01	Raw	MM/GBSA
R-A-LEU-54	0	0.35	-0.34	0	0.01	Raw	MM/GBSA
R-A-GLY-55	0	-0.65	0.64	0	-0.01	Raw	MM/GBSA
R-A-TYR-56	0	0.72	-0.71	0	0.01	Raw	MM/GBSA
R-A-THR-57	0	0.09	-0.09	0	0	Raw	MM/GBSA
R-A-GLY-58	0	0.11	-0.1	0	0	Raw	MM/GBSA
R-A-SER-59	0	0.97	-0.96	0	0.02	Raw	MM/GBSA
R-A-ARG-60	-0.01	-146.6	144.8	0	-1.81	Raw	MM/GBSA
R-A-LEU-61	-0.01	1.66	-1.63	0	0.03	Raw	MM/GBSA
R-A-ARG-62	-0.01	-135.95	134.27	0	-1.69	Raw	MM/GBSA
R-A-GLN-63	-0.02	0.27	-0.18	0	0.07	Raw	MM/GBSA
R-A-GLU-64	0	136.33	-134.62	0	1.71	Raw	MM/GBSA
R-A-ASP-65	0	140.17	-138.41	0	1.75	Raw	MM/GBSA
R-A-PHE-66	-0.01	0.44	-0.43	0	0.01	Raw	MM/GBSA
R-A-PRO-67	0	0.8	-0.78	0	0.02	Raw	MM/GBSA
R-A-PRO-68	-0.01	-1.63	1.62	0	-0.01	Raw	MM/GBSA
R-A-ARG-69	-0.04	-163.54	161.72	0	-1.86	Raw	MM/GBSA
R-A-ILE-70	-0.03	-1.22	1.27	0	0.02	Raw	MM/GBSA
R-A-VAL-71	-0.11	0.4	-0.13	0	0.17	Raw	MM/GBSA
R-A-GLU-72	-0.55	198.67	-194.49	-0.18	3.44	Raw	MM/GBSA
R-A-HIE-73	-0.11	2.07	-1.79	0	0.18	Raw	MM/GBSA
R-A-PRO-74	-0.06	-1.16	1.28	0	0.05	Raw	MM/GBSA
R-A-SER-75	-0.12	1.26	-0.86	0	0.27	Raw	MM/GBSA
R-A-ASP-76	-0.08	181.72	-179.01	0	2.63	Raw	MM/GBSA
R-A-LEU-77	-0.09	-2.72	2.82	0	0.01	Raw	MM/GBSA
R-A-ILE-78	-0.12	0.55	-0.37	0	0.06	Raw	MM/GBSA
R-A-VAL-79	-0.09	-3.05	3.07	0	-0.07	Raw	MM/GBSA
R-A-SER-80	-0.11	-1.66	1.81	0	0.03	Raw	MM/GBSA
R-A-LYS-81	-0.42	-245.23	243.41	-0.08	-2.31	Raw	MM/GBSA
R-A-GLY-82	-1.05	0.8	0.29	-0.22	-0.18	Raw	MM/GBSA
R-A-GLU-83	-1.31	261.88	-257.31	-0.19	3.08	Raw	MM/GBSA
R-A-PRO-84	-1.09	1.39	-0.96	-0.19	-0.85	Raw	MM/GBSA
R-A-ALA-85	-0.08	1.58	-1.44	0	0.05	Raw	MM/GBSA
R-A-THR-86	-0.08	2.17	-1.81	0	0.28	Raw	MM/GBSA
R-A-LEU-87	-0.05	0.2	-0.15	0	0	Raw	MM/GBSA
R-A-ASN-88	-0.2	0.05	0.49	-0.05	0.29	Raw	MM/GBSA
R-A-CYS-89	-0.05	0.95	-0.85	0	0.06	Raw	MM/GBSA
R-A-LYS-90	-0.35	-199.26	198.69	-0.09	-1.02	Raw	MM/GBSA
R-A-ALA-91	-0.02	1.67	-1.61	0	0.04	Raw	MM/GBSA
R-A-GLU-92	-0.05	171.28	-168.77	0	2.46	Raw	MM/GBSA
R-A-GLY-93	0	1.68	-1.64	0	0.03	Raw	MM/GBSA
R-A-ARG-94	-0.01	-154.76	152.88	0	-1.89	Raw	MM/GBSA
R-A-PRO-95	0	0.19	-0.18	0	0	Raw	MM/GBSA
R-A-THR-96	-0.01	-1.84	1.85	0	0	Raw	MM/GBSA
R-A-PRO-97	-0.01	1.46	-1.43	0	0.02	Raw	MM/GBSA
R-A-THR-98	0	-0.55	0.56	0	0	Raw	MM/GBSA
R-A-ILE-99	-0.01	-0.54	0.54	0	-0.01	Raw	MM/GBSA
R-A-GLU-100	-0.01	161.51	-159.49	0	2.02	Raw	MM/GBSA
R-A-TRP-101	-0.03	-0.74	0.73	0	-0.04	Raw	MM/GBSA
R-A-TYR-102	-0.01	1.41	-1.39	0	0.01	Raw	MM/GBSA
R-A-LYS-103	-0.01	-189.26	187	0	-2.28	Raw	MM/GBSA
R-A-GLY-104	0	-0.52	0.53	0	0	Raw	MM/GBSA
R-A-GLY-105	0	-1.17	1.15	0	-0.01	Raw	MM/GBSA
R-A-GLU-106	-0.01	167.99	-165.87	0	2.12	Raw	MM/GBSA
R-A-ARG-107	-0.01	-163.75	161.73	0	-2.03	Raw	MM/GBSA
R-A-VAL-108	-0.01	-1.62	1.63	0	0	Raw	MM/GBSA
R-A-GLU-109	-0.02	186.38	-183.95	0	2.41	Raw	MM/GBSA
R-A-THR-110	-0.03	-1.46	1.49	0	0	Raw	MM/GBSA
R-A-ASP-111	-0.06	186.52	-184	0	2.47	Raw	MM/GBSA
R-A-LYS-112	-0.02	-177.86	175.79	0	-2.1	Raw	MM/GBSA
R-A-ASP-113	-0.01	172.88	-170.67	0	2.2	Raw	MM/GBSA
R-A-ASP-114	-0.04	187.09	-184.51	0	2.53	Raw	MM/GBSA
R-A-PRO-115	-0.13	1.89	-1.61	0	0.15	Raw	MM/GBSA
R-A-ARG-116	-0.39	-196.81	195.16	-0.05	-2.09	Raw	MM/GBSA
R-A-SER-117	-0.19	1.88	-1.62	0	0.07	Raw	MM/GBSA
R-A-HIE-118	-0.58	0.96	-0.61	-0.11	-0.34	Raw	MM/GBSA
R-A-ARG-119	-0.13	-200.32	198.09	0	-2.36	Raw	MM/GBSA
R-A-MET-120	-0.24	2.58	-2.47	0	-0.13	Raw	MM/GBSA
R-A-LEU-121	-0.03	0.22	-0.18	0	0.01	Raw	MM/GBSA
R-A-LEU-122	-0.08	-2.65	2.72	0	-0.01	Raw	MM/GBSA
R-A-PRO-123	-0.05	-2.18	2.2	0	-0.04	Raw	MM/GBSA
R-A-SER-124	-0.05	-2.59	2.68	0	0.03	Raw	MM/GBSA
R-A-GLY-125	-0.01	-0.92	0.95	0	0.01	Raw	MM/GBSA
R-A-SER-126	-0.04	-2.25	2.3	0	0.01	Raw	MM/GBSA
R-A-LEU-127	-0.04	0.72	-0.7	0	-0.01	Raw	MM/GBSA
R-A-PHE-128	-0.27	-2.72	2.83	0	-0.16	Raw	MM/GBSA
R-A-PHE-129	-0.18	0.76	-0.58	0	0.01	Raw	MM/GBSA
R-A-LEU-130	-2.74	4.72	-3.58	-0.59	-2.19	Raw	MM/GBSA
R-A-ARG-131	-3.29	-289.15	283.87	-0.69	-9.26	Raw	MM/GBSA
R-A-ILE-132	-0.19	5.03	-4.96	0	-0.12	Raw	MM/GBSA
R-A-VAL-133	-0.3	-2	2.15	0	-0.15	Raw	MM/GBSA
R-A-HIE-134	-0.11	2.56	-2.31	0	0.13	Raw	MM/GBSA
R-A-GLY-135	-0.04	-0.4	0.5	0	0.05	Raw	MM/GBSA
R-A-ARG-136	-0.06	-201.13	198.87	0	-2.32	Raw	MM/GBSA
R-A-LYS-137	-0.14	-207.25	205.53	0	-1.85	Raw	MM/GBSA
R-A-SER-138	-0.05	0.75	-0.57	0	0.14	Raw	MM/GBSA
R-A-ARG-139	-0.04	-197.36	195.04	0	-2.36	Raw	MM/GBSA
R-A-PRO-140	-0.04	-3.13	3.13	0	-0.04	Raw	MM/GBSA
R-A-ASP-141	-0.05	212.12	-209.4	0	2.68	Raw	MM/GBSA
R-A-GLU-142	-0.02	195.49	-192.96	0	2.52	Raw	MM/GBSA
R-A-GLY-143	-0.01	1.78	-1.73	0	0.04	Raw	MM/GBSA
R-A-VAL-144	-0.01	0	0.02	0	0.01	Raw	MM/GBSA
R-A-TYR-145	-0.02	-0.65	0.66	0	-0.01	Raw	MM/GBSA
R-A-VAL-146	-0.01	0.38	-0.36	0	0.01	Raw	MM/GBSA
R-A-CYS-147	-0.01	-1	0.99	0	-0.02	Raw	MM/GBSA
R-A-VAL-148	-0.01	1.34	-1.31	0	0.02	Raw	MM/GBSA
R-A-ALA-149	0	-0.34	0.33	0	-0.01	Raw	MM/GBSA
R-A-ARG-150	-0.01	-153.53	151.61	0	-1.92	Raw	MM/GBSA
R-A-ASN-151	0	-0.96	0.95	0	-0.01	Raw	MM/GBSA
R-A-TYR-152	0	-1	0.99	0	-0.01	Raw	MM/GBSA
R-A-LEU-153	0	-1.01	1	0	-0.01	Raw	MM/GBSA
R-A-GLY-154	0	0.17	-0.16	0	0	Raw	MM/GBSA
R-A-GLU-155	0	148.42	-146.56	0	1.85	Raw	MM/GBSA
R-A-ALA-156	0	-0.29	0.3	0	0	Raw	MM/GBSA
R-A-VAL-157	-0.01	-0.67	0.68	0	0	Raw	MM/GBSA
R-A-SER-158	-0.01	-2.17	2.17	0	-0.02	Raw	MM/GBSA
R-A-HIE-159	-0.05	2.76	-2.54	0	0.16	Raw	MM/GBSA
R-A-ASN-160	-0.02	-0.07	0.17	0	0.08	Raw	MM/GBSA
R-A-ALA-161	-0.02	-0.57	0.58	0	-0.02	Raw	MM/GBSA
R-A-SER-162	-0.02	1.78	-1.69	0	0.06	Raw	MM/GBSA
R-A-LEU-163	-0.03	-2.18	2.18	0	-0.03	Raw	MM/GBSA
R-A-GLU-164	-0.03	190.3	-187.75	0	2.52	Raw	MM/GBSA
R-A-VAL-165	-0.04	-2.79	2.82	0	-0.01	Raw	MM/GBSA
R-A-ALA-166	-0.04	-0.01	0.11	0	0.06	Raw	MM/GBSA
R-A-ILE-167	-0.04	0.54	-0.53	0	-0.03	Raw	MM/GBSA
R-A-LEU-168	-0.06	2	-1.96	0	-0.01	Raw	MM/GBSA
R-A-ARG-169	-0.02	-185.75	183.49	0	-2.28	Raw	MM/GBSA
R-A-ASP-170	-0.02	213.77	-210.99	0	2.77	Raw	MM/GBSA
R-A-ASP-171	-0.01	191.34	-188.91	0	2.42	Raw	MM/GBSA
R-A-PHE-172	-0.02	-0.58	0.58	0	-0.02	Raw	MM/GBSA
R-A-ARG-173	-0.03	-181.59	179.44	0	-2.18	Raw	MM/GBSA
R-A-GLN-174	-0.01	0.1	-0.08	0	0.01	Raw	MM/GBSA
R-A-ASN-175	-0.01	0.22	-0.2	0	0.01	Raw	MM/GBSA
R-A-PRO-176	-0.01	-0.18	0.18	0	0	Raw	MM/GBSA
R-A-SER-177	0	1.13	-1.11	0	0.02	Raw	MM/GBSA
R-A-ASP-178	0	176.8	-174.58	0	2.21	Raw	MM/GBSA
R-A-VAL-179	0	0.9	-0.89	0	0.01	Raw	MM/GBSA
R-A-MET-180	0	-1.54	1.52	0	-0.02	Raw	MM/GBSA
R-A-VAL-181	0	1.04	-1.03	0	0.01	Raw	MM/GBSA
R-A-ALA-182	0	-0.27	0.27	0	0	Raw	MM/GBSA
R-A-VAL-183	0	-1.44	1.42	0	-0.02	Raw	MM/GBSA
R-A-GLY-184	0	-0.78	0.77	0	-0.01	Raw	MM/GBSA
R-A-GLU-185	0	165.29	-163.22	0	2.06	Raw	MM/GBSA
R-A-PRO-186	-0.01	0.26	-0.25	0	0	Raw	MM/GBSA
R-A-ALA-187	0	-0.24	0.24	0	0	Raw	MM/GBSA
R-A-VAL-188	-0.01	-0.12	0.13	0	0	Raw	MM/GBSA
R-A-MET-189	-0.01	0.55	-0.53	0	0.01	Raw	MM/GBSA
R-A-GLU-190	-0.01	161.72	-159.67	0	2.04	Raw	MM/GBSA
R-A-CYS-191	-0.02	-1.52	1.54	0	0.01	Raw	MM/GBSA
R-A-GLN-192	-0.02	-0.31	0.39	0	0.06	Raw	MM/GBSA
R-A-PRO-193	-0.04	-3.23	3.22	0	-0.04	Raw	MM/GBSA
R-A-PRO-194	-0.02	-0.73	0.72	0	-0.04	Raw	MM/GBSA
R-A-ARG-195	-0.02	-171.19	169.12	0	-2.09	Raw	MM/GBSA
R-A-GLY-196	-0.02	-3.08	3.16	0	0.05	Raw	MM/GBSA
R-A-HIE-197	-0.1	0.98	-0.82	0	0.07	Raw	MM/GBSA
R-A-PRO-198	-0.8	2.13	-1.87	-0.18	-0.72	Raw	MM/GBSA
R-A-GLU-199	-0.83	180.99	-178.53	-0.17	1.47	Raw	MM/GBSA
R-A-PRO-200	-0.3	-3.72	3.91	0	-0.12	Raw	MM/GBSA
R-A-THR-201	-1.65	-0.46	1.11	-0.53	-1.54	Raw	MM/GBSA
R-A-ILE-202	-0.26	0.41	-0.14	-0.01	0	Raw	MM/GBSA
R-A-SER-203	-0.09	-1.51	1.68	0	0.08	Raw	MM/GBSA
R-A-TRP-204	-0.07	1.61	-1.5	0	0.04	Raw	MM/GBSA
R-A-LYS-205	-0.06	-222.82	220.28	0	-2.6	Raw	MM/GBSA
R-A-LYS-206	-0.04	-197.97	195.67	0	-2.33	Raw	MM/GBSA
R-A-ASP-207	-0.02	204.01	-201.33	0	2.66	Raw	MM/GBSA
R-A-GLY-208	-0.02	1.05	-0.92	0	0.1	Raw	MM/GBSA
R-A-SER-209	-0.15	-0.88	1.13	-0.01	0.1	Raw	MM/GBSA
R-A-PRO-210	-1	-0.71	1.05	-0.27	-0.93	Raw	MM/GBSA
R-A-LEU-211	-0.26	2.24	-1.88	-0.01	0.09	Raw	MM/GBSA
R-A-ASP-212	-1.02	201.65	-196.89	-0.24	3.51	Raw	MM/GBSA
R-A-ASP-213	-0.13	183.78	-180.68	0	2.97	Raw	MM/GBSA
R-A-LYS-214	-1.76	-217.11	218.3	-0.6	-1.17	Raw	MM/GBSA
R-A-ASP-215	-0.06	183.77	-181.32	0	2.4	Raw	MM/GBSA
R-A-GLU-216	-0.07	166.03	-163.44	0	2.51	Raw	MM/GBSA
R-A-ARG-217	-0.03	-183.92	181.65	0	-2.3	Raw	MM/GBSA
R-A-ILE-218	-0.04	-0.91	0.96	0	0.02	Raw	MM/GBSA
R-A-THR-219	-0.04	0.56	-0.42	0	0.1	Raw	MM/GBSA
R-A-ILE-220	-0.11	-0.1	0.3	0	0.1	Raw	MM/GBSA
R-A-ARG-221	-0.19	-162.9	161.53	0	-1.56	Raw	MM/GBSA
R-A-GLY-222	-0.12	-1.17	1.3	-0.05	-0.05	Raw	MM/GBSA
R-A-GLY-223	-0.04	-0.9	0.93	0	-0.01	Raw	MM/GBSA
R-A-LYS-224	-0.03	-157.8	155.91	0	-1.92	Raw	MM/GBSA
R-A-LEU-225	-0.02	-1.25	1.24	0	-0.03	Raw	MM/GBSA
R-A-MET-226	-0.02	0.4	-0.36	0	0.01	Raw	MM/GBSA
R-A-ILE-227	-0.01	-0.66	0.66	0	-0.02	Raw	MM/GBSA
R-A-THR-228	-0.01	-0.31	0.32	0	0	Raw	MM/GBSA
R-A-TYR-229	-0.01	0.84	-0.82	0	0.01	Raw	MM/GBSA
R-A-THR-230	-0.01	-0.74	0.74	0	-0.01	Raw	MM/GBSA
R-A-ARG-231	-0.02	-186.5	184.26	0	-2.26	Raw	MM/GBSA
R-A-LYS-232	-0.01	-189.59	187.26	0	-2.34	Raw	MM/GBSA
R-A-SER-233	-0.01	0.17	-0.13	0	0.02	Raw	MM/GBSA
R-A-ASP-234	-0.01	187.76	-185.37	0	2.37	Raw	MM/GBSA
R-A-ALA-235	-0.01	1.48	-1.44	0	0.03	Raw	MM/GBSA
R-A-GLY-236	-0.01	-1.34	1.33	0	-0.01	Raw	MM/GBSA
R-A-LYS-237	-0.01	-193.56	191.21	0	-2.36	Raw	MM/GBSA
R-A-TYR-238	-0.02	-0.29	0.31	0	0.01	Raw	MM/GBSA
R-A-VAL-239	-0.02	0.54	-0.52	0	0	Raw	MM/GBSA
R-A-CYS-240	-0.02	0.78	-0.75	0	0.02	Raw	MM/GBSA
R-A-VAL-241	-0.05	-1.68	1.7	0	-0.02	Raw	MM/GBSA
R-A-GLY-242	-0.03	0.79	-0.68	0	0.07	Raw	MM/GBSA
R-A-THR-243	-0.52	-5.07	4.67	-0.05	-0.97	Raw	MM/GBSA
R-A-ASN-244	-1.02	-0.75	-2.5	-0.09	-4.36	Raw	MM/GBSA
R-A-MET-245	-0.78	1.04	-0.76	-0.16	-0.66	Raw	MM/GBSA
R-A-VAL-246	-0.17	4.25	-3.89	0	0.19	Raw	MM/GBSA
R-A-GLY-247	-0.1	-1.27	1.32	0	-0.04	Raw	MM/GBSA
R-A-GLU-248	-0.09	231.21	-227.92	0	3.2	Raw	MM/GBSA
R-A-ARG-249	-0.05	-225.29	222.65	0	-2.69	Raw	MM/GBSA
R-A-GLU-250	-0.02	215.83	-213.03	0	2.77	Raw	MM/GBSA
R-A-SER-251	-0.01	2.62	-2.58	0	0.03	Raw	MM/GBSA
R-A-GLU-252	-0.01	181.25	-178.99	0	2.26	Raw	MM/GBSA
R-A-VAL-253	-0.01	-1.25	1.24	0	-0.02	Raw	MM/GBSA
R-A-ALA-254	0	0.7	-0.69	0	0.01	Raw	MM/GBSA
R-A-GLU-255	-0.01	184.93	-182.59	0	2.34	Raw	MM/GBSA
R-A-LEU-256	-0.01	0.95	-0.93	0	0.01	Raw	MM/GBSA
R-A-THR-257	0	-0.4	0.4	0	0	Raw	MM/GBSA
R-A-VAL-258	-0.01	0.57	-0.56	0	0	Raw	MM/GBSA
R-A-LEU-259	0	1.43	-1.41	0	0.01	Raw	MM/GBSA
R-A-GLU-260	-0.01	182.83	-180.53	0	2.29	Raw	MM/GBSA
R-A-ARG-261	0	-158.73	156.75	0	-1.99	Raw	MM/GBSA
R-A-PRO-262	0	-0.34	0.33	0	-0.01	Raw	MM/GBSA
R-A-SER-263	0	0.89	-0.87	0	0.01	Raw	MM/GBSA
R-A-PHE-264	-0.01	0.21	-0.19	0	0.01	Raw	MM/GBSA
R-A-VAL-265	-0.01	0.44	-0.4	0	0.03	Raw	MM/GBSA
R-A-LYS-266	-0.03	-191.65	189.45	0	-2.23	Raw	MM/GBSA
R-A-ARG-267	-0.01	-163.6	161.57	0	-2.03	Raw	MM/GBSA
R-A-PRO-268	0	0.11	-0.11	0	0	Raw	MM/GBSA
R-A-SER-269	0	-0.58	0.59	0	0	Raw	MM/GBSA
R-A-ASN-270	0	0.9	-0.88	0	0.01	Raw	MM/GBSA
R-A-LEU-271	0	-0.66	0.66	0	-0.01	Raw	MM/GBSA
R-A-ALA-272	0	0.92	-0.91	0	0.01	Raw	MM/GBSA
R-A-VAL-273	0	-0.2	0.2	0	0	Raw	MM/GBSA
R-A-THR-274	0	0.76	-0.75	0	0.01	Raw	MM/GBSA
R-A-VAL-275	0	0.68	-0.67	0	0.01	Raw	MM/GBSA
R-A-ASP-276	0	130.13	-128.5	0	1.63	Raw	MM/GBSA
R-A-ASP-277	0	139.91	-138.16	0	1.75	Raw	MM/GBSA
R-A-SER-278	0	-0.54	0.54	0	0	Raw	MM/GBSA
R-A-ALA-279	0	-0.29	0.29	0	0	Raw	MM/GBSA
R-A-GLU-280	-0.01	164.53	-162.44	0	2.08	Raw	MM/GBSA
R-A-PHE-281	0	0.09	-0.09	0	0	Raw	MM/GBSA
R-A-LYS-282	-0.01	-176.91	174.82	0	-2.11	Raw	MM/GBSA
R-A-CYS-283	-0.01	0.41	-0.4	0	0.01	Raw	MM/GBSA
R-A-GLU-284	-0.01	188.78	-186.32	0	2.44	Raw	MM/GBSA
R-A-ALA-285	0	1.23	-1.2	0	0.02	Raw	MM/GBSA
R-A-ARG-286	-0.01	-187.15	184.86	0	-2.3	Raw	MM/GBSA
R-A-GLY-287	0	1.01	-1	0	0.01	Raw	MM/GBSA
R-A-ASP-288	0	183.1	-180.8	0	2.3	Raw	MM/GBSA
R-A-PRO-289	0	-0.6	0.59	0	-0.01	Raw	MM/GBSA
R-A-VAL-290	0	-0.97	0.96	0	-0.01	Raw	MM/GBSA
R-A-PRO-291	0	1.27	-1.25	0	0.01	Raw	MM/GBSA
R-A-THR-292	0	0.7	-0.69	0	0.01	Raw	MM/GBSA
R-A-VAL-293	0	0.04	-0.04	0	0	Raw	MM/GBSA
R-A-ARG-294	0	-147.28	145.44	0	-1.84	Raw	MM/GBSA
R-A-TRP-295	0	-0.94	0.93	0	-0.02	Raw	MM/GBSA
R-A-ARG-296	0	-142.33	140.55	0	-1.78	Raw	MM/GBSA
R-A-LYS-297	0	-132.65	130.99	0	-1.66	Raw	MM/GBSA
R-A-ASP-298	0	141.5	-139.73	0	1.77	Raw	MM/GBSA
R-A-ASP-299	0	130.38	-128.75	0	1.63	Raw	MM/GBSA
R-A-GLY-300	0	0.74	-0.73	0	0.01	Raw	MM/GBSA
R-A-GLU-301	0	130.03	-128.39	0	1.64	Raw	MM/GBSA
R-A-LEU-302	0	-1.43	1.41	0	-0.02	Raw	MM/GBSA
R-A-PRO-303	0	0.88	-0.87	0	0.01	Raw	MM/GBSA
R-A-LYS-304	0	-129.6	128.01	0	-1.59	Raw	MM/GBSA
R-A-SER-305	0	-0.24	0.26	0	0.02	Raw	MM/GBSA
R-A-ARG-306	-0.01	-133.49	131.83	0	-1.66	Raw	MM/GBSA
R-A-TYR-307	-0.01	0.02	-0.01	0	0.01	Raw	MM/GBSA
R-A-GLU-308	-0.01	155.15	-153.14	0	2	Raw	MM/GBSA
R-A-ILE-309	-0.01	-0.34	0.34	0	0	Raw	MM/GBSA
R-A-ARG-310	-0.01	-169.85	167.77	0	-2.09	Raw	MM/GBSA
R-A-ASP-311	-0.01	170.58	-168.38	0	2.19	Raw	MM/GBSA
R-A-ASP-312	-0.01	175.88	-173.63	0	2.24	Raw	MM/GBSA
R-A-HIE-313	-0.01	-2.12	2.1	0	-0.02	Raw	MM/GBSA
R-A-THR-314	-0.01	-0.09	0.09	0	0	Raw	MM/GBSA
R-A-LEU-315	0	0.96	-0.95	0	0.01	Raw	MM/GBSA
R-A-LYS-316	-0.01	-158.73	156.8	0	-1.94	Raw	MM/GBSA
R-A-ILE-317	0	0.69	-0.68	0	0.01	Raw	MM/GBSA
R-A-ARG-318	-0.01	-151.48	149.66	0	-1.84	Raw	MM/GBSA
R-A-LYS-319	0	-135.83	134.15	0	-1.68	Raw	MM/GBSA
R-A-VAL-320	0	-0.61	0.6	0	-0.01	Raw	MM/GBSA
R-A-THR-321	0	1.45	-1.43	0	0.02	Raw	MM/GBSA
R-A-ALA-322	0	0.83	-0.82	0	0.01	Raw	MM/GBSA
R-A-GLY-323	0	0.14	-0.14	0	0	Raw	MM/GBSA
R-A-ASP-324	0	134.9	-133.21	0	1.68	Raw	MM/GBSA
R-A-MET-325	0	-0.94	0.92	0	-0.01	Raw	MM/GBSA
R-A-GLY-326	0	0.39	-0.39	0	0.01	Raw	MM/GBSA
R-A-SER-327	0	-0.48	0.47	0	-0.01	Raw	MM/GBSA
R-A-TYR-328	0	-0.08	0.08	0	0	Raw	MM/GBSA
R-A-THR-329	0	-0.47	0.46	0	-0.01	Raw	MM/GBSA
R-A-CYS-330	0	-0.31	0.31	0	0	Raw	MM/GBSA
R-A-VAL-331	0	0.23	-0.22	0	0	Raw	MM/GBSA
R-A-ALA-332	0	-0.94	0.93	0	-0.01	Raw	MM/GBSA
R-A-GLU-333	0	153.08	-151.16	0	1.91	Raw	MM/GBSA
R-A-ASN-334	0	-2.57	2.54	0	-0.03	Raw	MM/GBSA
R-A-MET-335	0	-0.59	0.58	0	-0.01	Raw	MM/GBSA
R-A-VAL-336	0	-0.54	0.54	0	-0.01	Raw	MM/GBSA
R-A-GLY-337	0	0.58	-0.57	0	0.01	Raw	MM/GBSA
R-A-LYS-338	0	-147.16	145.32	0	-1.84	Raw	MM/GBSA
R-A-ALA-339	0	-0.3	0.3	0	0	Raw	MM/GBSA
R-A-GLU-340	0	148.3	-146.44	0	1.85	Raw	MM/GBSA
R-A-ALA-341	0	-0.26	0.26	0	0	Raw	MM/GBSA
R-A-SER-342	0	1.41	-1.39	0	0.02	Raw	MM/GBSA
R-A-ALA-343	0	-0.15	0.15	0	0	Raw	MM/GBSA
R-A-THR-344	0	1.37	-1.35	0	0.01	Raw	MM/GBSA
R-A-LEU-345	0	-0.61	0.6	0	-0.01	Raw	MM/GBSA
R-A-THR-346	0	0.47	-0.46	0	0.01	Raw	MM/GBSA
R-A-VAL-347	0	-0.51	0.5	0	-0.01	Raw	MM/GBSA
R-A-GLN-348	0	-0.35	0.34	0	-0.01	Raw	MM/GBSA
R-A-GLU-349	0	124.07	-122.52	0	1.55	Raw	MM/GBSA
R-A-PRO-350	0	-0.43	0.42	0	0	Raw	MM/GBSA
R-A-PRO-351	0	0.09	-0.09	0	0	Raw	MM/GBSA
R-A-HIE-352	0	1.11	-1.1	0	0.01	Raw	MM/GBSA
R-A-PHE-353	0	-0.16	0.16	0	0	Raw	MM/GBSA
R-A-VAL-354	0	-0.65	0.64	0	-0.01	Raw	MM/GBSA
R-A-VAL-355	0	0.48	-0.48	0	0.01	Raw	MM/GBSA
R-A-LYS-356	0	-108.92	107.56	0	-1.36	Raw	MM/GBSA
R-A-PRO-357	0	0.03	-0.03	0	0	Raw	MM/GBSA
R-A-ARG-358	0	-100.04	98.79	0	-1.25	Raw	MM/GBSA
R-A-ASP-359	0	100.9	-99.64	0	1.26	Raw	MM/GBSA
R-A-GLN-360	0	-0.39	0.38	0	-0.01	Raw	MM/GBSA
R-A-VAL-361	0	0.18	-0.18	0	0	Raw	MM/GBSA
R-A-VAL-362	0	-0.02	0.02	0	0	Raw	MM/GBSA
R-A-ALA-363	0	0.57	-0.57	0	0.01	Raw	MM/GBSA
R-A-LEU-364	0	-0.52	0.52	0	-0.01	Raw	MM/GBSA
R-A-GLY-365	0	0.01	0	0	0	Raw	MM/GBSA
R-A-ARG-366	0	-91.18	90.04	0	-1.14	Raw	MM/GBSA
R-A-THR-367	0	-0.7	0.69	0	-0.01	Raw	MM/GBSA
R-A-VAL-368	0	0.27	-0.27	0	0	Raw	MM/GBSA
R-A-THR-369	0	-0.67	0.66	0	-0.01	Raw	MM/GBSA
R-A-PHE-370	0	0.38	-0.37	0	0	Raw	MM/GBSA
R-A-GLN-371	0	-0.97	0.96	0	-0.01	Raw	MM/GBSA
R-A-CYS-372	0	0	0	0	0	Raw	MM/GBSA
R-A-GLU-373	0	109.82	-108.45	0	1.37	Raw	MM/GBSA
R-A-ALA-374	0	-0.24	0.24	0	0	Raw	MM/GBSA
R-A-THR-375	0	-0.3	0.3	0	0	Raw	MM/GBSA
R-A-GLY-376	0	-0.76	0.76	0	-0.01	Raw	MM/GBSA
R-A-ASN-377	0	-0.19	0.19	0	0	Raw	MM/GBSA
R-A-PRO-378	0	-0.65	0.64	0	-0.01	Raw	MM/GBSA
R-A-GLN-379	0	0.7	-0.69	0	0.01	Raw	MM/GBSA
R-A-PRO-380	0	-0.45	0.44	0	-0.01	Raw	MM/GBSA
R-A-ALA-381	0	0.1	-0.09	0	0	Raw	MM/GBSA
R-A-ILE-382	0	0.75	-0.74	0	0.01	Raw	MM/GBSA
R-A-PHE-383	0	-0.22	0.21	0	0	Raw	MM/GBSA
R-A-TRP-384	0	0.65	-0.64	0	0.01	Raw	MM/GBSA
R-A-ARG-385	0	-117.57	116.1	0	-1.47	Raw	MM/GBSA
R-A-ARG-386	0	-104.47	103.17	0	-1.31	Raw	MM/GBSA
R-A-GLU-387	0	107.9	-106.55	0	1.35	Raw	MM/GBSA
R-A-GLY-388	0	-0.37	0.37	0	0	Raw	MM/GBSA
R-A-SER-389	0	0.23	-0.23	0	0	Raw	MM/GBSA
R-A-GLN-390	0	1.6	-1.58	0	0.02	Raw	MM/GBSA
R-A-ASN-391	0	0.93	-0.92	0	0.01	Raw	MM/GBSA
R-A-LEU-392	0	-0.35	0.34	0	-0.01	Raw	MM/GBSA
R-A-LEU-393	0	0.38	-0.38	0	0	Raw	MM/GBSA
R-A-PHE-394	0	-0.67	0.66	0	-0.01	Raw	MM/GBSA
R-A-SER-395	0	-0.29	0.29	0	0	Raw	MM/GBSA
R-A-TYR-396	0	0.44	-0.43	0	0.01	Raw	MM/GBSA
R-A-GLN-397	0	-1.38	1.36	0	-0.02	Raw	MM/GBSA
R-A-PRO-398	0	-0.06	0.05	0	0	Raw	MM/GBSA
R-A-PRO-399	0	1.12	-1.11	0	0.01	Raw	MM/GBSA
R-A-GLN-400	0	-1.2	1.18	0	-0.01	Raw	MM/GBSA
R-A-SER-401	0	-0.48	0.47	0	-0.01	Raw	MM/GBSA
R-A-SER-402	0	-0.5	0.49	0	-0.01	Raw	MM/GBSA
R-A-SER-403	0	-0.95	0.94	0	-0.01	Raw	MM/GBSA
R-A-ARG-404	0	-103.08	101.79	0	-1.29	Raw	MM/GBSA
R-A-PHE-405	0	0.06	-0.06	0	0	Raw	MM/GBSA
R-A-SER-406	0	-0.82	0.81	0	-0.01	Raw	MM/GBSA
R-A-VAL-407	0	0.19	-0.18	0	0	Raw	MM/GBSA
R-A-SER-408	0	0.94	-0.93	0	0.01	Raw	MM/GBSA
R-A-GLN-409	0	1.25	-1.23	0	0.02	Raw	MM/GBSA
R-A-THR-410	0	0.75	-0.74	0	0.01	Raw	MM/GBSA
R-A-GLY-411	0	0.12	-0.12	0	0	Raw	MM/GBSA
R-A-ASP-412	0	109.28	-107.91	0	1.37	Raw	MM/GBSA
R-A-LEU-413	0	-0.39	0.39	0	-0.01	Raw	MM/GBSA
R-A-THR-414	0	0.67	-0.66	0	0.01	Raw	MM/GBSA
R-A-ILE-415	0	-0.27	0.27	0	0	Raw	MM/GBSA
R-A-THR-416	0	0.36	-0.35	0	0	Raw	MM/GBSA
R-A-ASN-417	0	-0.25	0.24	0	0	Raw	MM/GBSA
R-A-VAL-418	0	-0.47	0.46	0	-0.01	Raw	MM/GBSA
R-A-GLN-419	0	0.13	-0.13	0	0	Raw	MM/GBSA
R-A-ARG-420	0	-91.12	89.98	0	-1.14	Raw	MM/GBSA
R-A-SER-421	0	0.26	-0.25	0	0	Raw	MM/GBSA
R-A-ASP-422	0	102.42	-101.15	0	1.28	Raw	MM/GBSA
R-A-VAL-423	0	0.55	-0.54	0	0	Raw	MM/GBSA
R-A-GLY-424	0	-0.3	0.29	0	-0.01	Raw	MM/GBSA
R-A-TYR-425	0	0.09	-0.09	0	0	Raw	MM/GBSA
R-A-TYR-426	0	-0.82	0.81	0	-0.01	Raw	MM/GBSA
R-A-ILE-427	0	0.11	-0.11	0	0	Raw	MM/GBSA
R-A-CYS-428	0	-0.11	0.11	0	0	Raw	MM/GBSA
R-A-GLN-429	0	-1.09	1.07	0	-0.01	Raw	MM/GBSA
R-A-THR-430	0	0.08	-0.08	0	0	Raw	MM/GBSA
R-A-LEU-431	0	-0.83	0.82	0	-0.01	Raw	MM/GBSA
R-A-ASN-432	0	-0.15	0.15	0	0	Raw	MM/GBSA
R-A-VAL-433	0	0.39	-0.39	0	0	Raw	MM/GBSA
R-A-ALA-434	0	0.41	-0.4	0	0	Raw	MM/GBSA
R-A-GLY-435	0	0.51	-0.5	0	0	Raw	MM/GBSA
R-A-SER-436	0	-0.29	0.28	0	-0.01	Raw	MM/GBSA
R-A-ILE-437	0	0.82	-0.81	0	0.01	Raw	MM/GBSA
R-A-ILE-438	0	0.1	-0.1	0	0	Raw	MM/GBSA
R-A-THR-439	0	0.58	-0.57	0	0.01	Raw	MM/GBSA
R-A-LYS-440	0	-107.23	105.89	0	-1.34	Raw	MM/GBSA
R-A-ALA-441	0	0.58	-0.57	0	0.01	Raw	MM/GBSA
R-A-TYR-442	0	0.31	-0.31	0	0	Raw	MM/GBSA
R-A-LEU-443	0	0.25	-0.25	0	0	Raw	MM/GBSA
R-A-GLU-444	0	94.79	-93.6	0	1.19	Raw	MM/GBSA
R-A-VAL-445	0	0	0	0	0	Raw	MM/GBSA
R-A-THR-446	0	0.73	-0.72	0	0.01	Raw	MM/GBSA
R-A-ASP-447	0	90.15	-89.03	0	1.13	Raw	MM/GBSA
R-A-VAL-448	0	-0.25	0.25	0	0	Raw	MM/GBSA
R-A-ILE-449	0	-0.34	0.33	0	0	Raw	MM/GBSA
R-A-ALA-450	0	-0.39	0.38	0	-0.01	Raw	MM/GBSA
R-A-ASP-451	0	88.49	-87.39	0	1.11	Raw	MM/GBSA
R-A-ARG-452	0	-83.04	82	0	-1.04	Raw	MM/GBSA
R-A-PRO-453	0	-0.16	0.16	0	0	Raw	MM/GBSA
R-A-PRO-454	0	0.49	-0.49	0	0.01	Raw	MM/GBSA
R-A-PRO-455	0	0.29	-0.28	0	0	Raw	MM/GBSA
R-A-VAL-456	0	-0.03	0.03	0	0	Raw	MM/GBSA
R-A-ILE-457	0	0.31	-0.31	0	0	Raw	MM/GBSA
R-A-ARG-458	0	-79.68	78.68	0	-1	Raw	MM/GBSA
R-A-GLN-459	0	-0.22	0.21	0	0	Raw	MM/GBSA
R-A-GLY-460	0	0.13	-0.12	0	0	Raw	MM/GBSA
R-A-PRO-461	0	0.48	-0.48	0	0.01	Raw	MM/GBSA
R-A-VAL-462	0	-0.13	0.13	0	0	Raw	MM/GBSA
R-A-ASN-463	0	0.16	-0.16	0	0	Raw	MM/GBSA
R-A-GLN-464	0	-0.25	0.25	0	0	Raw	MM/GBSA
R-A-THR-465	0	0.3	-0.3	0	0	Raw	MM/GBSA
R-A-VAL-466	0	0.06	-0.06	0	0	Raw	MM/GBSA
R-A-ALA-467	0	0.23	-0.23	0	0	Raw	MM/GBSA
R-A-VAL-468	0	0.07	-0.07	0	0	Raw	MM/GBSA
R-A-ASP-469	0	61.76	-60.98	0	0.77	Raw	MM/GBSA
R-A-GLY-470	0	-0.19	0.19	0	0	Raw	MM/GBSA
R-A-THR-471	0	-0.15	0.15	0	0	Raw	MM/GBSA
R-A-PHE-472	0	-0.25	0.25	0	0	Raw	MM/GBSA
R-A-VAL-473	0	-0.11	0.11	0	0	Raw	MM/GBSA
R-A-LEU-474	0	-0.09	0.09	0	0	Raw	MM/GBSA
R-A-SER-475	0	-0.05	0.05	0	0	Raw	MM/GBSA
R-A-CYS-476	0	-0.16	0.16	0	0	Raw	MM/GBSA
R-A-VAL-477	0	-0.05	0.05	0	0	Raw	MM/GBSA
R-A-ALA-478	0	-0.23	0.23	0	0	Raw	MM/GBSA
R-A-THR-479	0	-0.3	0.3	0	0	Raw	MM/GBSA
R-A-GLY-480	0	-0.18	0.17	0	0	Raw	MM/GBSA
R-A-SER-481	0	0.02	-0.02	0	0	Raw	MM/GBSA
R-A-PRO-482	0	0.28	-0.28	0	0	Raw	MM/GBSA
R-A-VAL-483	0	-0.02	0.02	0	0	Raw	MM/GBSA
R-A-PRO-484	0	-0.18	0.18	0	0	Raw	MM/GBSA
R-A-THR-485	0	0.45	-0.44	0	0	Raw	MM/GBSA
R-A-ILE-486	0	-0.13	0.13	0	0	Raw	MM/GBSA
R-A-LEU-487	0	0.27	-0.27	0	0	Raw	MM/GBSA
R-A-TRP-488	0	-0.08	0.08	0	0	Raw	MM/GBSA
R-A-ARG-489	0	-71.44	70.55	0	-0.89	Raw	MM/GBSA
R-A-LYS-490	0	-66.59	65.76	0	-0.83	Raw	MM/GBSA
R-A-ASP-491	0	68.38	-67.52	0	0.85	Raw	MM/GBSA
R-A-GLY-492	0	0.05	-0.05	0	0	Raw	MM/GBSA
R-A-VAL-493	0	0.14	-0.14	0	0	Raw	MM/GBSA
R-A-LEU-494	0	-0.35	0.34	0	0	Raw	MM/GBSA
R-A-VAL-495	0	0.1	-0.1	0	0	Raw	MM/GBSA
R-A-SER-496	0	0	0	0	0	Raw	MM/GBSA
R-A-THR-497	0	-0.21	0.21	0	0	Raw	MM/GBSA
R-A-GLN-498	0	-0.32	0.32	0	0	Raw	MM/GBSA
R-A-ASP-499	0	64.69	-63.88	0	0.81	Raw	MM/GBSA
R-A-SER-500	0	0.24	-0.23	0	0	Raw	MM/GBSA
R-A-ARG-501	0	-64.27	63.46	0	-0.8	Raw	MM/GBSA
R-A-ILE-502	0	-0.2	0.2	0	0	Raw	MM/GBSA
R-A-LYS-503	0	-65.49	64.67	0	-0.82	Raw	MM/GBSA
R-A-GLN-504	0	-0.52	0.51	0	0	Raw	MM/GBSA
R-A-LEU-505	0	0.17	-0.17	0	0	Raw	MM/GBSA
R-A-GLU-506	0	70.47	-69.59	0	0.88	Raw	MM/GBSA
R-A-ASN-507	0	0.64	-0.63	0	0.01	Raw	MM/GBSA
R-A-GLY-508	0	0.07	-0.06	0	0	Raw	MM/GBSA
R-A-VAL-509	0	-0.02	0.02	0	0	Raw	MM/GBSA
R-A-LEU-510	0	0.21	-0.21	0	0	Raw	MM/GBSA
R-A-GLN-511	0	-0.22	0.22	0	0	Raw	MM/GBSA
R-A-ILE-512	0	0.1	-0.1	0	0	Raw	MM/GBSA
R-A-ARG-513	0	-64.94	64.13	0	-0.81	Raw	MM/GBSA
R-A-TYR-514	0	0.07	-0.07	0	0	Raw	MM/GBSA
R-A-ALA-515	0	-0.34	0.34	0	0	Raw	MM/GBSA
R-A-LYS-516	0	-61.87	61.09	0	-0.77	Raw	MM/GBSA
R-A-LEU-517	0	0.34	-0.33	0	0	Raw	MM/GBSA
R-A-GLY-518	0	0.22	-0.21	0	0	Raw	MM/GBSA
R-A-ASP-519	0	65.43	-64.61	0	0.82	Raw	MM/GBSA
R-A-THR-520	0	-0.07	0.06	0	0	Raw	MM/GBSA
R-A-GLY-521	0	-0.11	0.11	0	0	Raw	MM/GBSA
R-A-ARG-522	0	-72.99	72.08	0	-0.91	Raw	MM/GBSA
R-A-TYR-523	0	0.11	-0.11	0	0	Raw	MM/GBSA
R-A-THR-524	0	-0.29	0.28	0	0	Raw	MM/GBSA
R-A-CYS-525	0	0.2	-0.2	0	0	Raw	MM/GBSA
R-A-ILE-526	0	-0.24	0.24	0	0	Raw	MM/GBSA
R-A-ALA-527	0	0	0	0	0	Raw	MM/GBSA
R-A-SER-528	0	-0.18	0.18	0	0	Raw	MM/GBSA
R-A-THR-529	0	-0.19	0.19	0	0	Raw	MM/GBSA
R-A-PRO-530	0	0.05	-0.05	0	0	Raw	MM/GBSA
R-A-SER-531	0	0.19	-0.19	0	0	Raw	MM/GBSA
R-A-GLY-532	0	-0.05	0.05	0	0	Raw	MM/GBSA
R-A-GLU-533	0	76.6	-75.64	0	0.96	Raw	MM/GBSA
R-A-ALA-534	0	-0.15	0.15	0	0	Raw	MM/GBSA
R-A-THR-535	0	0.55	-0.54	0	0.01	Raw	MM/GBSA
R-A-TRP-536	0	0.17	-0.16	0	0	Raw	MM/GBSA
R-A-SER-537	0	0.35	-0.35	0	0	Raw	MM/GBSA
R-A-ALA-538	0	0.12	-0.12	0	0	Raw	MM/GBSA
R-A-TYR-539	0	0.27	-0.27	0	0	Raw	MM/GBSA
R-A-ILE-540	0	0.07	-0.07	0	0	Raw	MM/GBSA
R-A-GLU-541	0	66.93	-66.09	0	0.84	Raw	MM/GBSA
R-A-VAL-542	0	0.13	-0.13	0	0	Raw	MM/GBSA
R-A-GLN-543	0	-0.19	0.19	0	0	Raw	MM/GBSA
R-A-GLU-544	0	61.91	-61.13	0	0.77	Raw	MM/GBSA
R-A-PHE-545	0	-0.05	0.05	0	0	Raw	MM/GBSA
R-A-GLY-546	0	-0.09	0.08	0	0	Raw	MM/GBSA
R-A-VAL-547	0	-0.17	0.17	0	0	Raw	MM/GBSA
R-A-PRO-548	0	0.19	-0.19	0	0	Raw	MM/GBSA
R-A-VAL-549	0	-0.08	0.08	0	0	Raw	MM/GBSA
R-A-GLN-550	0	0.48	-0.47	0	0.01	Raw	MM/GBSA
R-A-PRO-551	0	0.03	-0.03	0	0	Raw	MM/GBSA
R-A-PRO-552	0	-0.15	0.15	0	0	Raw	MM/GBSA
R-A-ARG-553	0	-69.09	68.22	0	-0.86	Raw	MM/GBSA
R-A-PRO-554	0	-0.01	0.01	0	0	Raw	MM/GBSA
R-A-THR-555	0	-0.02	0.02	0	0	Raw	MM/GBSA
R-A-ASP-556	0	74.1	-73.18	0	0.93	Raw	MM/GBSA
R-A-PRO-557	0	0.33	-0.33	0	0	Raw	MM/GBSA
R-A-ASN-558	0	0.74	-0.73	0	0.01	Raw	MM/GBSA
R-A-LEU-559	0	0.39	-0.39	0	0.01	Raw	MM/GBSA
R-A-ILE-560	0	0.04	-0.04	0	0	Raw	MM/GBSA
R-A-PRO-561	0	-0.35	0.34	0	0	Raw	MM/GBSA
R-A-SER-562	0	0.06	-0.06	0	0	Raw	MM/GBSA
R-A-ALA-563	0	0.08	-0.08	0	0	Raw	MM/GBSA
R-A-PRO-564	0	-0.36	0.36	0	-0.01	Raw	MM/GBSA
R-A-SER-565	0	-0.5	0.49	0	-0.01	Raw	MM/GBSA
R-A-LYS-566	0	-90.54	89.41	0	-1.13	Raw	MM/GBSA
R-A-PRO-567	0	0.09	-0.09	0	0	Raw	MM/GBSA
R-A-GLU-568	0	93.6	-92.43	0	1.17	Raw	MM/GBSA
R-A-VAL-569	0	0.19	-0.18	0	0	Raw	MM/GBSA
R-A-THR-570	0	0.55	-0.54	0	0.01	Raw	MM/GBSA
R-A-ASP-571	0	97.66	-96.43	0	1.22	Raw	MM/GBSA
R-A-VAL-572	0	0.42	-0.41	0	0	Raw	MM/GBSA
R-A-SER-573	0	-0.46	0.46	0	0	Raw	MM/GBSA
R-A-ARG-574	0	-96.26	95.06	0	-1.2	Raw	MM/GBSA
R-A-ASN-575	0	-0.81	0.8	0	-0.01	Raw	MM/GBSA
R-A-THR-576	0	0.11	-0.11	0	0	Raw	MM/GBSA
R-A-VAL-577	0	-0.32	0.31	0	-0.01	Raw	MM/GBSA
R-A-THR-578	0	0.02	-0.01	0	0	Raw	MM/GBSA
R-A-LEU-579	0	0.17	-0.17	0	0	Raw	MM/GBSA
R-A-SER-580	0	-0.09	0.09	0	0	Raw	MM/GBSA
R-A-TRP-581	0	0.76	-0.75	0	0.01	Raw	MM/GBSA
R-A-GLN-582	0	-0.4	0.39	0	0	Raw	MM/GBSA
R-A-PRO-583	0	0.49	-0.48	0	0.01	Raw	MM/GBSA
R-A-ASN-584	0	0.1	-0.1	0	0	Raw	MM/GBSA
R-A-LEU-585	0	-0.43	0.42	0	-0.01	Raw	MM/GBSA
R-A-ASN-586	0	-0.23	0.23	0	0	Raw	MM/GBSA
R-A-SER-587	0	0.51	-0.51	0	0.01	Raw	MM/GBSA
R-A-GLY-588	0	0.39	-0.39	0	0.01	Raw	MM/GBSA
R-A-ALA-589	0	0.31	-0.3	0	0	Raw	MM/GBSA
R-A-THR-590	0	-0.47	0.46	0	-0.01	Raw	MM/GBSA
R-A-PRO-591	0	0.02	-0.02	0	0	Raw	MM/GBSA
R-A-THR-592	0	0.3	-0.3	0	0	Raw	MM/GBSA
R-A-SER-593	0	-0.22	0.21	0	0	Raw	MM/GBSA
R-A-TYR-594	0	-0.12	0.11	0	0	Raw	MM/GBSA
R-A-ILE-595	0	0.21	-0.21	0	0	Raw	MM/GBSA
R-A-ILE-596	0	-0.32	0.32	0	0	Raw	MM/GBSA
R-A-GLU-597	0	81.05	-80.03	0	1.01	Raw	MM/GBSA
R-A-ALA-598	0	-0.48	0.47	0	-0.01	Raw	MM/GBSA
R-A-PHE-599	0	0.28	-0.28	0	0	Raw	MM/GBSA
R-A-SER-600	0	-0.38	0.38	0	-0.01	Raw	MM/GBSA
R-A-HIE-601	0	-0.92	0.91	0	-0.01	Raw	MM/GBSA
R-A-ALA-602	0	-0.26	0.25	0	0	Raw	MM/GBSA
R-A-SER-603	0	-0.06	0.06	0	0	Raw	MM/GBSA
R-A-GLY-604	0	0.47	-0.46	0	0.01	Raw	MM/GBSA
R-A-SER-605	0	0	0	0	0	Raw	MM/GBSA
R-A-SER-606	0	0.45	-0.44	0	0	Raw	MM/GBSA
R-A-TRP-607	0	-0.27	0.27	0	0	Raw	MM/GBSA
R-A-GLN-608	0	0.31	-0.31	0	0	Raw	MM/GBSA
R-A-THR-609	0	0	0	0	0	Raw	MM/GBSA
R-A-VAL-610	0	0	0	0	0	Raw	MM/GBSA
R-A-ALA-611	0	-0.05	0.05	0	0	Raw	MM/GBSA
R-A-GLU-612	0	79.88	-78.88	0	1	Raw	MM/GBSA
R-A-ASN-613	0	0.02	-0.02	0	0	Raw	MM/GBSA
R-A-VAL-614	0	-0.43	0.42	0	0	Raw	MM/GBSA
R-A-LYS-615	0	-81.95	80.93	0	-1.02	Raw	MM/GBSA
R-A-THR-616	0	-0.48	0.47	0	-0.01	Raw	MM/GBSA
R-A-GLU-617	0	88.08	-86.98	0	1.1	Raw	MM/GBSA
R-A-THR-618	0	-0.62	0.61	0	-0.01	Raw	MM/GBSA
R-A-SER-619	0	0.38	-0.38	0	0.01	Raw	MM/GBSA
R-A-ALA-620	0	-0.25	0.25	0	0	Raw	MM/GBSA
R-A-ILE-621	0	0.32	-0.31	0	0	Raw	MM/GBSA
R-A-LYS-622	0	-91.41	90.27	0	-1.14	Raw	MM/GBSA
R-A-GLY-623	0	-0.48	0.47	0	-0.01	Raw	MM/GBSA
R-A-LEU-624	0	0.08	-0.08	0	0	Raw	MM/GBSA
R-A-LYS-625	0	-84.58	83.52	0	-1.06	Raw	MM/GBSA
R-A-PRO-626	0	-0.66	0.65	0	-0.01	Raw	MM/GBSA
R-A-ASN-627	0	0.36	-0.35	0	0	Raw	MM/GBSA
R-A-ALA-628	0	0.48	-0.47	0	0.01	Raw	MM/GBSA
R-A-ILE-629	0	-0.43	0.42	0	0	Raw	MM/GBSA
R-A-TYR-630	0	0.61	-0.6	0	0.01	Raw	MM/GBSA
R-A-LEU-631	0	-0.07	0.07	0	0	Raw	MM/GBSA
R-A-PHE-632	0	0.14	-0.14	0	0	Raw	MM/GBSA
R-A-LEU-633	0	0.21	-0.21	0	0	Raw	MM/GBSA
R-A-VAL-634	0	-0.07	0.07	0	0	Raw	MM/GBSA
R-A-ARG-635	0	-79.22	78.23	0	-0.99	Raw	MM/GBSA
R-A-ALA-636	0	-0.16	0.15	0	0	Raw	MM/GBSA
R-A-ALA-637	0	0.38	-0.38	0	0	Raw	MM/GBSA
R-A-ASN-638	0	-0.29	0.29	0	-0.01	Raw	MM/GBSA
R-A-ALA-639	0	-0.22	0.21	0	0	Raw	MM/GBSA
R-A-TYR-640	0	-0.18	0.18	0	0	Raw	MM/GBSA
R-A-GLY-641	0	0.09	-0.09	0	0	Raw	MM/GBSA
R-A-ILE-642	0	-0.35	0.35	0	0	Raw	MM/GBSA
R-A-SER-643	0	-0.08	0.08	0	0	Raw	MM/GBSA
R-A-ASP-644	0	78.46	-77.48	0	0.98	Raw	MM/GBSA
R-A-PRO-645	0	-0.18	0.17	0	0	Raw	MM/GBSA
R-A-SER-646	0	-0.62	0.61	0	-0.01	Raw	MM/GBSA
R-A-GLN-647	0	0.6	-0.59	0	0.01	Raw	MM/GBSA
R-A-ILE-648	0	0.28	-0.28	0	0	Raw	MM/GBSA
R-A-SER-649	0	-0.73	0.72	0	-0.01	Raw	MM/GBSA
R-A-ASP-650	0	92.22	-91.07	0	1.15	Raw	MM/GBSA
R-A-PRO-651	0	0.5	-0.49	0	0.01	Raw	MM/GBSA
R-A-VAL-652	0	-0.52	0.52	0	-0.01	Raw	MM/GBSA
R-A-LYS-653	0	-94.94	93.76	0	-1.19	Raw	MM/GBSA
R-A-THR-654	0	0.11	-0.11	0	0	Raw	MM/GBSA
R-A-GLN-655	0	0.07	-0.07	0	0	Raw	MM/GBSA
R-A-ASP-656	0	98.45	-97.22	0	1.23	Raw	MM/GBSA
R-A-VAL-657	0	-0.08	0.08	0	0	Raw	MM/GBSA
R-A-LEU-658	0	-0.03	0.03	0	0	Raw	MM/GBSA
R-A-PRO-659	0	-0.01	0.01	0	0	Raw	MM/GBSA
R-A-THR-660	0	-0.08	0.08	0	0	Raw	MM/GBSA
R-A-SER-661	0	0.25	-0.25	0	0	Raw	MM/GBSA
R-A-GLN-662	0	-1.58	1.56	0	-0.02	Raw	MM/GBSA
R-A-GLY-663	0	0.17	-0.17	0	0	Raw	MM/GBSA
R-A-VAL-664	0	-0.25	0.25	0	0	Raw	MM/GBSA
R-A-ASP-665	0	136.33	-134.63	0	1.7	Raw	MM/GBSA
R-A-HIE-666	0	-1.26	1.24	0	-0.02	Raw	MM/GBSA
R-A-LYS-667	0	-145.91	144.1	0	-1.81	Raw	MM/GBSA
R-A-GLN-668	0	0.92	-0.91	0	0.01	Raw	MM/GBSA
R-A-VAL-669	0	0.34	-0.33	0	0	Raw	MM/GBSA
R-A-GLN-670	0	-0.7	0.71	0	0	Raw	MM/GBSA
R-A-ARG-671	-0.01	-146.54	144.74	0	-1.81	Raw	MM/GBSA
R-A-GLU-672	0	135.62	-133.93	0	1.69	Raw	MM/GBSA
R-A-LEU-673	0	0.39	-0.38	0	0.01	Raw	MM/GBSA
R-A-GLY-674	0	0.61	-0.58	0	0.03	Raw	MM/GBSA
R-A-ASN-675	-0.01	2.81	-2.75	0	0.06	Raw	MM/GBSA
R-A-ALA-676	0	0.41	-0.39	0	0.01	Raw	MM/GBSA
R-A-VAL-677	-0.01	-1.32	1.32	0	-0.01	Raw	MM/GBSA
R-A-LEU-678	-0.01	1.38	-1.35	0	0.02	Raw	MM/GBSA
R-A-HIE-679	-0.02	0.86	-0.79	0	0.05	Raw	MM/GBSA
R-A-LEU-680	-0.02	0.81	-0.77	0	0.02	Raw	MM/GBSA
R-A-HIE-681	-0.02	2.14	-2.05	0	0.08	Raw	MM/GBSA
R-A-ASN-682	-0.04	-0.75	0.88	0	0.09	Raw	MM/GBSA
R-A-PRO-683	-0.02	0.76	-0.7	0	0.04	Raw	MM/GBSA
R-A-THR-684	-0.02	0.11	-0.05	0	0.04	Raw	MM/GBSA
R-A-VAL-685	-0.04	-0.59	0.64	0	0.01	Raw	MM/GBSA
R-A-LEU-686	-0.01	0.17	-0.13	0	0.02	Raw	MM/GBSA
R-A-SER-687	-0.01	1.32	-1.28	0	0.02	Raw	MM/GBSA
R-A-SER-688	-0.01	0.36	-0.35	0	0	Raw	MM/GBSA
R-A-SER-689	-0.01	0.41	-0.4	0	0.01	Raw	MM/GBSA
R-A-SER-690	-0.01	1.06	-1.04	0	0.02	Raw	MM/GBSA
R-A-ILE-691	-0.01	-0.68	0.68	0	-0.02	Raw	MM/GBSA
R-A-GLU-692	-0.01	142.11	-140.33	0	1.78	Raw	MM/GBSA
R-A-VAL-693	-0.01	-1.19	1.18	0	-0.02	Raw	MM/GBSA
R-A-HIE-694	-0.01	0.88	-0.87	0	0.01	Raw	MM/GBSA
R-A-TRP-695	-0.01	-0.27	0.27	0	-0.01	Raw	MM/GBSA
R-A-THR-696	0	1.68	-1.65	0	0.02	Raw	MM/GBSA
R-A-VAL-697	0	-0.5	0.5	0	-0.01	Raw	MM/GBSA
R-A-ASP-698	-0.01	147.06	-145.18	0	1.87	Raw	MM/GBSA
R-A-GLN-699	-0.01	1.13	-1.09	0	0.03	Raw	MM/GBSA
R-A-GLN-700	0	0.86	-0.85	0	0.01	Raw	MM/GBSA
R-A-SER-701	0	-0.91	0.9	0	-0.01	Raw	MM/GBSA
R-A-GLN-702	0	-1.76	1.73	0	-0.02	Raw	MM/GBSA
R-A-TYR-703	0	1.03	-1.02	0	0.01	Raw	MM/GBSA
R-A-ILE-704	0	-1.02	1.01	0	-0.01	Raw	MM/GBSA
R-A-GLN-705	0	0.01	-0.01	0	0	Raw	MM/GBSA
R-A-GLY-706	0	-0.03	0.03	0	0	Raw	MM/GBSA
R-A-TYR-707	0	-1.56	1.54	0	-0.02	Raw	MM/GBSA
R-A-LYS-708	0	-140.96	139.2	0	-1.76	Raw	MM/GBSA
R-A-ILE-709	-0.01	-0.91	0.9	0	-0.02	Raw	MM/GBSA
R-A-LEU-710	-0.01	0.16	-0.15	0	0	Raw	MM/GBSA
R-A-TYR-711	-0.01	-0.64	0.63	0	-0.01	Raw	MM/GBSA
R-A-ARG-712	-0.03	-181.55	179.36	0	-2.22	Raw	MM/GBSA
R-A-PRO-713	-0.01	0.69	-0.65	0	0.02	Raw	MM/GBSA
R-A-SER-714	-0.03	-2.18	2.27	0	0.06	Raw	MM/GBSA
R-A-GLY-715	-0.03	-1.04	1.16	0	0.09	Raw	MM/GBSA
R-A-ALA-716	-0.05	0.81	-0.71	0	0.05	Raw	MM/GBSA
R-A-ASN-717	-0.03	-0.18	0.32	0	0.11	Raw	MM/GBSA
R-A-HIE-718	-0.03	0.17	-0.07	0	0.07	Raw	MM/GBSA
R-A-GLY-719	-0.02	-2.12	2.16	0	0.02	Raw	MM/GBSA
R-A-GLU-720	-0.1	200.97	-197.93	0	2.95	Raw	MM/GBSA
R-A-SER-721	-0.01	2	-1.96	0	0.03	Raw	MM/GBSA
R-A-ASP-722	-0.01	165.55	-163.45	0	2.09	Raw	MM/GBSA
R-A-TRP-723	-0.02	-1.49	1.5	0	-0.02	Raw	MM/GBSA
R-A-LEU-724	-0.01	1.3	-1.29	0	0.01	Raw	MM/GBSA
R-A-VAL-725	0	0.13	-0.13	0	0	Raw	MM/GBSA
R-A-PHE-726	0	0.89	-0.88	0	0.01	Raw	MM/GBSA
R-A-GLU-727	0	136.98	-135.27	0	1.71	Raw	MM/GBSA
R-A-VAL-728	0	0.24	-0.23	0	0	Raw	MM/GBSA
R-A-ARG-729	0	-130.47	128.84	0	-1.63	Raw	MM/GBSA
R-A-THR-730	0	0.41	-0.4	0	0	Raw	MM/GBSA
R-A-PRO-731	0	0.76	-0.75	0	0.01	Raw	MM/GBSA
R-A-ALA-732	0	0.44	-0.44	0	0	Raw	MM/GBSA
R-A-LYS-733	0	-129.55	127.94	0	-1.62	Raw	MM/GBSA
R-A-ASN-734	0	-0.09	0.09	0	0	Raw	MM/GBSA
R-A-SER-735	0	-1.41	1.39	0	-0.02	Raw	MM/GBSA
R-A-VAL-736	0	0.99	-0.98	0	0.01	Raw	MM/GBSA
R-A-VAL-737	0	-0.6	0.59	0	-0.01	Raw	MM/GBSA
R-A-ILE-738	-0.01	0.1	-0.1	0	0	Raw	MM/GBSA
R-A-PRO-739	0	1.48	-1.46	0	0.02	Raw	MM/GBSA
R-A-ASP-740	0	140.58	-138.82	0	1.76	Raw	MM/GBSA
R-A-LEU-741	-0.01	-1.41	1.4	0	-0.01	Raw	MM/GBSA
R-A-ARG-742	-0.01	-162.07	160.08	0	-2	Raw	MM/GBSA
R-A-LYS-743	-0.02	-149.13	147.36	0	-1.79	Raw	MM/GBSA
R-A-GLY-744	-0.02	0.97	-0.87	0	0.07	Raw	MM/GBSA
R-A-VAL-745	-0.03	-0.94	0.98	0	0.01	Raw	MM/GBSA
R-A-ASN-746	-0.06	-1.91	2.02	0	0.06	Raw	MM/GBSA
R-A-TYR-747	-0.03	0.76	-0.74	0	-0.01	Raw	MM/GBSA
R-A-GLU-748	-0.04	186.7	-184.07	0	2.59	Raw	MM/GBSA
R-A-ILE-749	-0.02	1.75	-1.72	0	0.02	Raw	MM/GBSA
R-A-LYS-750	-0.02	-171.36	169.37	0	-2.01	Raw	MM/GBSA
R-A-ALA-751	-0.01	1.57	-1.54	0	0.02	Raw	MM/GBSA
R-A-ARG-752	-0.01	-156.67	154.74	0	-1.94	Raw	MM/GBSA
R-A-PRO-753	0	1.46	-1.45	0	0.01	Raw	MM/GBSA
R-A-PHE-754	0	-0.1	0.1	0	0	Raw	MM/GBSA
R-A-PHE-755	0	0.81	-0.8	0	0.01	Raw	MM/GBSA
R-A-ASN-756	0	-0.25	0.25	0	-0.01	Raw	MM/GBSA
R-A-GLU-757	0	135.39	-133.7	0	1.69	Raw	MM/GBSA
R-A-PHE-758	0	-0.88	0.87	0	-0.01	Raw	MM/GBSA
R-A-GLN-759	0	0.82	-0.79	0	0.02	Raw	MM/GBSA
R-A-GLY-760	0	0.46	-0.43	0	0.02	Raw	MM/GBSA
R-A-ALA-761	-0.01	-1.61	1.61	0	-0.01	Raw	MM/GBSA
R-A-ASP-762	-0.02	165.69	-163.52	0	2.15	Raw	MM/GBSA
R-A-SER-763	-0.02	0.71	-0.63	0	0.06	Raw	MM/GBSA
R-A-GLU-764	-0.05	170.31	-167.9	0	2.36	Raw	MM/GBSA
R-A-ILE-765	-0.07	0.06	0.03	0	0.02	Raw	MM/GBSA
R-A-LYS-766	-0.04	-171.06	169.22	0	-1.88	Raw	MM/GBSA
R-A-PHE-767	-0.09	-0.6	0.77	0	0.07	Raw	MM/GBSA
R-A-ALA-768	-0.03	1.01	-0.94	0	0.04	Raw	MM/GBSA
R-A-LYS-769	-0.27	-180.6	179.45	-0.1	-1.52	Raw	MM/GBSA
R-A-THR-770	-0.03	2.7	-2.63	0	0.04	Raw	MM/GBSA
R-A-LEU-771	-0.08	-0.61	0.67	0	-0.01	Raw	MM/GBSA
R-A-GLU-772	-0.22	174.84	-172.2	0	2.42	Raw	MM/GBSA
R-A-GLU-773	-0.04	155.13	-153.12	0	1.98	Raw	MM/GBSA
R-A-ALA-774	-0.02	-1.04	1.08	0	0.02	Raw	MM/GBSA
R-A-PRO-775	-0.03	-0.68	0.69	0	-0.02	Raw	MM/GBSA
R-A-SER-776	-0.01	-0.12	0.12	0	-0.01	Raw	MM/GBSA
R-A-ALA-777	-0.01	0.99	-0.96	0	0.03	Raw	MM/GBSA
R-A-PRO-778	-0.01	-0.44	0.45	0	0.01	Raw	MM/GBSA
R-A-PRO-779	-0.02	-1.98	1.96	0	-0.03	Raw	MM/GBSA
R-A-GLN-780	-0.01	-0.5	0.51	0	-0.01	Raw	MM/GBSA
R-A-GLY-781	-0.01	0.9	-0.86	0	0.03	Raw	MM/GBSA
R-A-VAL-782	-0.02	-1.12	1.14	0	0.01	Raw	MM/GBSA
R-A-THR-783	-0.02	1.45	-1.33	0	0.09	Raw	MM/GBSA
R-A-VAL-784	-0.04	-0.37	0.48	0	0.08	Raw	MM/GBSA
R-A-SER-785	-0.08	0.43	-0.31	0	0.04	Raw	MM/GBSA
R-A-LYS-786	-0.38	-149.48	150.12	-0.14	0.13	Raw	MM/GBSA
R-A-ASN-787	-0.9	-9.69	7.96	-0.21	-2.84	Raw	MM/GBSA
R-A-ASP-788	-3.69	161.84	-154.91	-0.57	2.66	Raw	MM/GBSA
R-A-GLY-789	-3.96	1.2	1.89	-0.73	-1.61	Raw	MM/GBSA
R-A-ASN-790	-1.51	-1.02	1.65	-0.1	-0.99	Raw	MM/GBSA
R-A-GLY-791	-0.22	-0.44	0.6	-0.06	-0.12	Raw	MM/GBSA
R-A-THR-792	-0.12	-0.9	1.12	0	0.1	Raw	MM/GBSA
R-A-ALA-793	-0.21	-1.22	1.86	0	0.42	Raw	MM/GBSA
R-A-ILE-794	-0.33	-0.85	0.32	0	-0.86	Raw	MM/GBSA
R-A-LEU-795	-1.35	-0.64	0.8	-0.13	-1.32	Raw	MM/GBSA
R-A-VAL-796	-0.21	0.59	-0.57	0	-0.19	Raw	MM/GBSA
R-A-SER-797	-0.06	-1.51	1.53	0	-0.04	Raw	MM/GBSA
R-A-TRP-798	-0.09	-0.38	0.32	0	-0.14	Raw	MM/GBSA
R-A-GLN-799	-0.02	-1.57	1.6	0	0.01	Raw	MM/GBSA
R-A-PRO-800	-0.02	-1.62	1.61	0	-0.02	Raw	MM/GBSA
R-A-PRO-801	-0.01	1.5	-1.48	0	0.01	Raw	MM/GBSA
R-A-PRO-802	-0.01	0.82	-0.82	0	-0.01	Raw	MM/GBSA
R-A-GLU-803	-0.01	168.87	-166.71	0	2.14	Raw	MM/GBSA
R-A-ASP-804	-0.01	152.03	-150.12	0	1.9	Raw	MM/GBSA
R-A-THR-805	-0.01	0.29	-0.26	0	0.02	Raw	MM/GBSA
R-A-GLN-806	-0.02	1.88	-1.75	0	0.1	Raw	MM/GBSA
R-A-ASN-807	-0.02	0.01	0.04	0	0.03	Raw	MM/GBSA
R-A-GLY-808	-0.03	-0.95	1.02	0	0.04	Raw	MM/GBSA
R-A-MET-809	-1.29	-2.52	2.44	-0.3	-1.67	Raw	MM/GBSA
R-A-VAL-810	-0.1	1.17	-0.93	0	0.14	Raw	MM/GBSA
R-A-GLN-811	-1.68	4.02	-1.73	-0.37	0.23	Raw	MM/GBSA
R-A-GLU-812	-0.82	187.56	-182.49	-0.12	4.13	Raw	MM/GBSA
R-A-TYR-813	-0.15	3.15	-3.05	0	-0.05	Raw	MM/GBSA
R-A-LYS-814	-0.96	-188.41	189.54	-0.24	-0.07	Raw	MM/GBSA
R-A-VAL-815	-0.15	2.05	-1.9	0	0	Raw	MM/GBSA
R-A-TRP-816	-0.25	-1.39	1.48	0	-0.16	Raw	MM/GBSA
R-A-CYS-817	-0.09	1.23	-1.19	0	-0.05	Raw	MM/GBSA
R-A-LEU-818	-0.08	-0.19	0.2	0	-0.08	Raw	MM/GBSA
R-A-GLY-819	-0.01	0	0.03	0	0.02	Raw	MM/GBSA
R-A-ASN-820	-0.01	0.54	-0.51	0	0.02	Raw	MM/GBSA
R-A-GLU-821	-0.02	139.67	-137.86	0	1.8	Raw	MM/GBSA
R-A-THR-822	-0.04	1.39	-1.21	0	0.14	Raw	MM/GBSA
R-A-ARG-823	-0.08	-139.45	137.91	0	-1.62	Raw	MM/GBSA
R-A-TYR-824	-0.09	-1.88	1.99	0	0.03	Raw	MM/GBSA
R-A-HIE-825	-1.71	-3.23	4.72	-0.33	-0.55	Raw	MM/GBSA
R-A-ILE-826	-1.29	-3.28	4.05	-0.14	-0.66	Raw	MM/GBSA
R-A-ASN-827	-3.43	-2.54	5	-0.45	-1.41	Raw	MM/GBSA
R-A-LYS-828	-2.74	-253.1	254.36	-0.63	-2.11	Raw	MM/GBSA
R-A-THR-829	-1.34	3.3	-1.27	-0.34	0.34	Raw	MM/GBSA
R-A-VAL-830	-0.59	-2.34	2.32	-0.05	-0.66	Raw	MM/GBSA
R-A-ASP-831	-0.24	201.87	-198.52	-0.29	2.82	Raw	MM/GBSA
R-A-GLY-832	-0.11	-1.82	2.01	0	0.09	Raw	MM/GBSA
R-A-SER-833	-0.16	-0.81	1.17	0	0.2	Raw	MM/GBSA
R-A-THR-834	-0.56	1.06	-0.34	-0.09	0.06	Raw	MM/GBSA
R-A-PHE-835	-0.09	-0.96	1.09	0	0.04	Raw	MM/GBSA
R-A-SER-836	-0.22	4.92	-3.92	-0.03	0.76	Raw	MM/GBSA
R-A-VAL-837	-0.46	-8.64	7.56	-0.04	-1.57	Raw	MM/GBSA
R-A-VAL-838	-1.99	2.31	-1.49	-0.24	-1.41	Raw	MM/GBSA
R-A-ILE-839	-0.48	-1.74	1.96	0	-0.27	Raw	MM/GBSA
R-A-PRO-840	-0.98	-3.03	3.06	-0.22	-1.17	Raw	MM/GBSA
R-A-PHE-841	-0.21	1.58	-1.38	0	-0.01	Raw	MM/GBSA
R-A-LEU-842	-0.07	1.16	-1.07	0	0.02	Raw	MM/GBSA
R-A-VAL-843	-0.03	-0.18	0.21	0	0	Raw	MM/GBSA
R-A-PRO-844	-0.02	-0.5	0.5	0	-0.01	Raw	MM/GBSA
R-A-GLY-845	0	-0.54	0.54	0	0	Raw	MM/GBSA
R-A-ILE-846	-0.02	0.55	-0.52	0	0.01	Raw	MM/GBSA
R-A-ARG-847	-0.01	-137.77	136.08	0	-1.69	Raw	MM/GBSA
R-A-TYR-848	-0.05	-1.13	1.15	0	-0.02	Raw	MM/GBSA
R-A-SER-849	-0.01	1.75	-1.7	0	0.04	Raw	MM/GBSA
R-A-VAL-850	-0.03	-1.47	1.5	0	0.01	Raw	MM/GBSA
R-A-GLU-851	-0.03	157.24	-155.2	0	2.01	Raw	MM/GBSA
R-A-VAL-852	-0.03	-1.51	1.56	0	0.01	Raw	MM/GBSA
R-A-ALA-853	-0.03	1.05	-0.97	0	0.04	Raw	MM/GBSA
R-A-ALA-854	-0.03	-0.81	0.9	0	0.05	Raw	MM/GBSA
R-A-SER-855	-0.11	-0.77	1.05	0	0.17	Raw	MM/GBSA
R-A-THR-856	-0.17	1.28	-1.02	0	0.09	Raw	MM/GBSA
R-A-GLY-857	-0.41	1.85	-1.16	-0.11	0.17	Raw	MM/GBSA
R-A-ALA-858	-0.17	0.78	-0.54	0	0.07	Raw	MM/GBSA
R-A-GLY-859	-0.12	-0.78	1.02	0	0.12	Raw	MM/GBSA
R-A-SER-860	-0.12	0.13	-0.11	0	-0.1	Raw	MM/GBSA
R-A-GLY-861	-0.02	0.94	-0.88	0	0.04	Raw	MM/GBSA
R-A-VAL-862	-0.01	1.36	-1.31	0	0.03	Raw	MM/GBSA
R-A-LYS-863	-0.03	-163.63	161.86	0	-1.8	Raw	MM/GBSA
R-A-SER-864	-0.01	0.95	-0.92	0	0.01	Raw	MM/GBSA
R-A-GLU-865	-0.01	142.34	-140.56	0	1.77	Raw	MM/GBSA
R-A-PRO-866	-0.01	-0.83	0.84	0	0	Raw	MM/GBSA
R-A-GLN-867	-0.01	-0.23	0.27	0	0.03	Raw	MM/GBSA
R-A-PHE-868	-0.01	0.35	-0.32	0	0.02	Raw	MM/GBSA
R-A-ILE-869	-0.03	-0.14	0.16	0	-0.01	Raw	MM/GBSA
R-A-GLN-870	-0.01	-0.82	0.85	0	0.02	Raw	MM/GBSA
R-A-LEU-871	-0.04	-0.72	0.74	0	-0.02	Raw	MM/GBSA
R-A-ASP-872	-0.03	151.36	-149.38	0	1.95	Raw	MM/GBSA
R-A-ALA-873	-0.02	1.34	-1.23	0	0.09	Raw	MM/GBSA
R-A-HIE-874	-0.13	2.29	-1.83	0	0.33	Raw	MM/GBSA
R-A-GLY-875	-0.04	0.24	-0.12	0	0.08	Raw	MM/GBSA
R-A-ASN-876	-0.08	0.24	-0.11	0	0.04	Raw	MM/GBSA
R-A-PRO-877	-0.04	-0.39	0.38	0	-0.05	Raw	MM/GBSA
R-A-VAL-878	-0.01	0.36	-0.35	0	0	Raw	MM/GBSA
R-A-SER-879	0	0.03	-0.02	0	0	Raw	MM/GBSA
R-A-PRO-880	0	-0.37	0.37	0	-0.01	Raw	MM/GBSA
R-A-GLU-881	0	127.91	-126.3	0	1.6	Raw	MM/GBSA
R-A-ASP-882	-0.01	136.81	-135.04	0	1.77	Raw	MM/GBSA
R-A-GLN-883	-0.01	-0.8	0.8	0	-0.01	Raw	MM/GBSA
R-A-VAL-884	0	-0.5	0.5	0	-0.01	Raw	MM/GBSA
R-A-SER-885	0	-0.77	0.76	0	-0.01	Raw	MM/GBSA
R-A-LEU-886	-0.01	-0.71	0.71	0	-0.01	Raw	MM/GBSA
R-A-ALA-887	0	-0.34	0.33	0	0	Raw	MM/GBSA
R-A-GLN-888	0	-0.19	0.19	0	0	Raw	MM/GBSA
R-A-GLN-889	0	0.43	-0.41	0	0.01	Raw	MM/GBSA
R-A-ILE-890	0	-0.23	0.23	0	0	Raw	MM/GBSA
R-A-SER-891	0	-0.24	0.24	0	0	Raw	MM/GBSA
R-A-ASP-892	0	113.91	-112.49	0	1.42	Raw	MM/GBSA
R-A-VAL-893	0	-0.68	0.67	0	-0.01	Raw	MM/GBSA
R-A-VAL-894	0	-0.13	0.13	0	0	Raw	MM/GBSA
R-A-LYS-895	0	-108.75	107.39	0	-1.36	Raw	MM/GBSA
R-A-GLN-896	0	0.28	-0.28	0	0	Raw	MM/GBSA
R-A-PRO-897	0	-0.34	0.34	0	-0.01	Raw	MM/GBSA
R-A-ALA-898	0	0.05	-0.05	0	0	Raw	MM/GBSA
R-A-PHE-899	0	-0.48	0.48	0	-0.01	Raw	MM/GBSA
R-A-ILE-900	0	-0.64	0.63	0	-0.01	Raw	MM/GBSA
R-A-ALA-901	0	-0.09	0.08	0	0	Raw	MM/GBSA
R-A-GLY-902	0	-0.42	0.42	0	0	Raw	MM/GBSA
R-A-ILE-903	0	-0.79	0.78	0	-0.01	Raw	MM/GBSA
R-A-GLY-904	0	-0.32	0.32	0	0	Raw	MM/GBSA
R-A-ALA-905	0	0.16	-0.16	0	0	Raw	MM/GBSA
R-A-ALA-906	0	-0.2	0.2	0	0	Raw	MM/GBSA
R-A-CYS-907	0	-0.76	0.75	0	-0.01	Raw	MM/GBSA
R-A-TRP-908	0	-0.62	0.62	0	-0.01	Raw	MM/GBSA
R-A-ILE-909	0	-0.02	0.02	0	0	Raw	MM/GBSA
R-A-ILE-910	0	-0.4	0.39	0	-0.01	Raw	MM/GBSA
R-A-LEU-911	0	-0.61	0.6	0	-0.01	Raw	MM/GBSA
R-A-MET-912	0	-0.43	0.44	0	0	Raw	MM/GBSA
R-A-VAL-913	0	-0.18	0.18	0	0	Raw	MM/GBSA
R-A-PHE-914	-0.01	-0.41	0.41	0	0	Raw	MM/GBSA
R-A-SER-915	-0.01	-0.49	0.51	0	0.01	Raw	MM/GBSA
R-A-ILE-916	-0.01	-0.07	0.07	0	0	Raw	MM/GBSA
R-A-TRP-917	-0.01	0.17	-0.15	0	0.01	Raw	MM/GBSA
R-A-LEU-918	-0.02	-0.34	0.36	0	0	Raw	MM/GBSA
R-A-TYR-919	-0.07	-0.04	0.16	0	0.05	Raw	MM/GBSA
R-A-ARG-920	-0.02	-93.55	92.44	0	-1.13	Raw	MM/GBSA
R-A-HIE-921	-0.03	0.39	-0.3	0	0.06	Raw	MM/GBSA
R-A-ARG-922	-0.65	-100.72	100.22	-0.21	-1.35	Raw	MM/GBSA
R-A-LYS-923	-0.17	-92.27	91.37	-0.04	-1.12	Raw	MM/GBSA
R-A-LYS-924	-0.07	-91.52	90.49	0	-1.09	Raw	MM/GBSA
R-A-ARG-925	-0.69	-109.86	109.42	-0.25	-1.38	Raw	MM/GBSA
R-A-ASN-926	-0.2	-2.06	2.34	0	0.07	Raw	MM/GBSA
R-A-GLY-927	-0.34	-4.26	4.64	-0.18	-0.13	Raw	MM/GBSA
R-A-LEU-928	-0.18	-1.55	1.66	0	-0.07	Raw	MM/GBSA
R-A-THR-929	-0.61	-3.86	4.55	-0.3	-0.21	Raw	MM/GBSA
R-A-SER-930	-0.06	0.28	-0.16	0	0.06	Raw	MM/GBSA
R-A-THR-931	-0.06	-1.96	2.11	0	0.1	Raw	MM/GBSA
R-A-TYR-932	-0.03	0.26	-0.19	0	0.05	Raw	MM/GBSA
R-A-ALA-933	-0.01	-0.39	0.42	0	0.02	Raw	MM/GBSA
R-A-GLY-934	0	-0.02	0.03	0	0.01	Raw	MM/GBSA
R-A-ILE-935	-0.01	0.3	-0.29	0	0.01	Raw	MM/GBSA
R-A-ARG-936	0	-108.73	107.38	0	-1.35	Raw	MM/GBSA
R-A-LYS-937	0	-106.05	104.75	0	-1.3	Raw	MM/GBSA
R-A-VAL-938	0	0.38	-0.38	0	0	Raw	MM/GBSA
R-A-PRO-939	0	0.29	-0.29	0	0	Raw	MM/GBSA
R-A-SER-940	0	0.11	-0.11	0	0	Raw	MM/GBSA
R-A-PHE-941	0	0.62	-0.61	0	0.01	Raw	MM/GBSA
R-A-THR-942	0	0	0	0	0	Raw	MM/GBSA
R-A-PHE-943	0	0.79	-0.77	0	0.01	Raw	MM/GBSA
R-A-THR-944	0	-0.35	0.36	0	0	Raw	MM/GBSA
R-A-PRO-945	0	0.82	-0.81	0	0.01	Raw	MM/GBSA
R-A-THR-946	0	-0.26	0.27	0	0.01	Raw	MM/GBSA
R-A-VAL-947	-0.01	-0.34	0.36	0	0.01	Raw	MM/GBSA
R-A-THR-948	-0.01	0.02	0.01	0	0.02	Raw	MM/GBSA
R-A-TYR-949	-0.01	-0.5	0.52	0	0.01	Raw	MM/GBSA
R-A-GLN-950	-0.02	0.82	-0.73	0	0.06	Raw	MM/GBSA
R-A-ARG-951	-0.01	-106.3	105	0	-1.31	Raw	MM/GBSA
R-A-GLY-952	0	0.25	-0.23	0	0.01	Raw	MM/GBSA
R-A-GLY-953	0	0.3	-0.29	0	0.01	Raw	MM/GBSA
R-A-GLU-954	-0.01	105.6	-104.2	0	1.39	Raw	MM/GBSA
R-A-ALA-955	0	0.21	-0.2	0	0.01	Raw	MM/GBSA
R-A-VAL-956	0	-0.09	0.1	0	0	Raw	MM/GBSA
R-A-SER-957	0	0.87	-0.85	0	0.02	Raw	MM/GBSA
R-A-SER-958	0	0.02	-0.01	0	0	Raw	MM/GBSA
R-A-GLY-959	0	-0.41	0.4	0	-0.01	Raw	MM/GBSA
R-A-GLY-960	0	-0.76	0.75	0	-0.01	Raw	MM/GBSA
R-A-ARG-961	0	-97.58	96.36	0	-1.22	Raw	MM/GBSA
R-A-PRO-962	0	-0.61	0.6	0	-0.01	Raw	MM/GBSA
R-A-GLY-963	0	-0.26	0.26	0	0	Raw	MM/GBSA
R-A-LEU-964	0	-0.66	0.65	0	-0.01	Raw	MM/GBSA
R-A-LEU-965	0	0.45	-0.44	0	0.01	Raw	MM/GBSA
R-A-ASN-966	0	-1.09	1.08	0	-0.01	Raw	MM/GBSA
R-A-ILE-967	0	-0.38	0.37	0	-0.01	Raw	MM/GBSA
R-A-SER-968	0	-0.27	0.27	0	0	Raw	MM/GBSA
R-A-GLU-969	0	95.03	-93.84	0	1.19	Raw	MM/GBSA
R-A-PRO-970	0	0.14	-0.14	0	0	Raw	MM/GBSA
R-A-ALA-971	0	0.16	-0.16	0	0	Raw	MM/GBSA
R-A-ALA-972	0	0.06	-0.06	0	0	Raw	MM/GBSA
R-A-GLN-973	0	0.35	-0.35	0	0	Raw	MM/GBSA
R-A-PRO-974	0	0.3	-0.3	0	0	Raw	MM/GBSA
R-A-TRP-975	0	0.9	-0.89	0	0.01	Raw	MM/GBSA
R-A-LEU-976	0	0.31	-0.31	0	0	Raw	MM/GBSA
R-A-ALA-977	0	0.29	-0.29	0	0	Raw	MM/GBSA
R-A-ASP-978	0	95.14	-93.96	0	1.19	Raw	MM/GBSA
R-A-THR-979	0	0.26	-0.26	0	0	Raw	MM/GBSA
R-A-TRP-980	0	0.05	-0.04	0	0	Raw	MM/GBSA
R-A-PRO-981	0	0.5	-0.49	0	0	Raw	MM/GBSA
R-A-ASN-982	0	1.15	-1.13	0	0.01	Raw	MM/GBSA
R-A-THR-983	0	0.94	-0.93	0	0.01	Raw	MM/GBSA
R-A-GLY-984	0	0.17	-0.17	0	0	Raw	MM/GBSA
R-A-ASN-985	0	0.48	-0.47	0	0.01	Raw	MM/GBSA
R-A-ASN-986	0	1.31	-1.3	0	0.02	Raw	MM/GBSA
R-A-HIE-987	0	1.05	-1.04	0	0.01	Raw	MM/GBSA
R-A-ASN-988	0	-0.14	0.14	0	0	Raw	MM/GBSA
R-A-ASP-989	0	97.37	-96.16	0	1.22	Raw	MM/GBSA
R-A-CYS-990	0	0.54	-0.53	0	0.01	Raw	MM/GBSA
R-A-SER-991	0	0.27	-0.27	0	0	Raw	MM/GBSA
R-A-ILE-992	0	0.82	-0.81	0	0.01	Raw	MM/GBSA
R-A-SER-993	0	-0.34	0.34	0	-0.01	Raw	MM/GBSA
R-A-CYS-994	0	0.05	-0.05	0	0	Raw	MM/GBSA
R-A-CYS-995	0	0.31	-0.31	0	0	Raw	MM/GBSA
R-A-THR-996	0	0.49	-0.48	0	0.01	Raw	MM/GBSA
R-A-ALA-997	0	-0.03	0.03	0	0	Raw	MM/GBSA
R-A-GLY-998	0	-0.36	0.36	0	0	Raw	MM/GBSA
R-A-ASN-999	0	0.46	-0.45	0	0.01	Raw	MM/GBSA
R-A-GLY-1000	0	-0.15	0.16	0	0.02	Raw	MM/GBSA
R-A-ASN-1001	-0.01	1.03	-0.97	0	0.05	Raw	MM/GBSA
R-A-SER-1002	-0.01	0.68	-0.57	0	0.09	Raw	MM/GBSA
R-A-ASP-1003	-0.05	135.58	-133.56	0	1.97	Raw	MM/GBSA
R-A-SER-1004	-0.06	1.64	-1.31	0	0.27	Raw	MM/GBSA
R-A-ASN-1005	-0.62	2.82	-1.54	-0.12	0.54	Raw	MM/GBSA
R-A-LEU-1006	-0.28	3.07	-2.51	0	0.27	Raw	MM/GBSA
R-A-THR-1007	-1.81	-5.47	7.15	-0.42	-0.55	Raw	MM/GBSA
R-A-THR-1008	-2.52	0.76	1.86	-0.4	-0.3	Raw	MM/GBSA
R-A-TYR-1009	-4.38	-9.35	9.51	-0.64	-4.87	Raw	MM/GBSA
R-A-SER-1010	-1.24	-0.14	0.61	-0.34	-1.1	Raw	MM/GBSA
R-A-ARG-1011	-0.17	-151.2	149.66	0	-1.7	Raw	MM/GBSA
R-A-PRO-1012	-0.08	-0.95	0.97	0	-0.06	Raw	MM/GBSA
R-A-ALA-1013	-0.02	1.18	-1.14	0	0.03	Raw	MM/GBSA
R-A-ASP-1014	-0.01	143.94	-142.07	0	1.86	Raw	MM/GBSA
R-A-CYS-1015	-0.01	-0.09	0.1	0	0.01	Raw	MM/GBSA
R-A-ILE-1016	-0.01	-0.6	0.59	0	-0.01	Raw	MM/GBSA
R-A-ALA-1017	0	-0.32	0.31	0	0	Raw	MM/GBSA
R-A-ASN-1018	0	-0.19	0.19	0	-0.01	Raw	MM/GBSA
R-A-TYR-1019	0	-0.16	0.16	0	-0.01	Raw	MM/GBSA
R-A-ASN-1020	0	-0.3	0.29	0	-0.01	Raw	MM/GBSA
R-A-ASN-1021	0	-0.87	0.86	0	-0.01	Raw	MM/GBSA
R-A-GLN-1022	0	-0.03	0.03	0	0	Raw	MM/GBSA
R-A-LEU-1023	0	-0.97	0.96	0	-0.01	Raw	MM/GBSA
R-A-ASP-1024	0	123.04	-121.51	0	1.54	Raw	MM/GBSA
R-A-ASN-1025	0	0.32	-0.31	0	0	Raw	MM/GBSA
R-A-LYS-1026	0	-122.5	120.96	0	-1.53	Raw	MM/GBSA
R-A-GLN-1027	0	-1.01	0.99	0	-0.01	Raw	MM/GBSA
R-A-THR-1028	0	-0.34	0.33	0	-0.01	Raw	MM/GBSA
R-A-ASN-1029	0	-0.45	0.44	0	-0.01	Raw	MM/GBSA
R-A-LEU-1030	0	-0.33	0.33	0	-0.01	Raw	MM/GBSA
R-A-MET-1031	0	-0.59	0.58	0	-0.01	Raw	MM/GBSA
R-A-LEU-1032	0	-0.8	0.79	0	-0.01	Raw	MM/GBSA
R-A-PRO-1033	0	0.85	-0.84	0	0.01	Raw	MM/GBSA
R-A-GLU-1034	0	116.26	-114.81	0	1.45	Raw	MM/GBSA
R-A-SER-1035	0	0.9	-0.88	0	0.02	Raw	MM/GBSA
R-A-THR-1036	0	0.31	-0.3	0	0	Raw	MM/GBSA
R-A-VAL-1037	0	-0.47	0.47	0	-0.01	Raw	MM/GBSA
R-A-TYR-1038	0	1.49	-1.47	0	0.02	Raw	MM/GBSA
R-A-GLY-1039	0	-0.98	0.97	0	-0.01	Raw	MM/GBSA
R-A-ASP-1040	0	128.17	-126.53	0	1.63	Raw	MM/GBSA
R-A-VAL-1041	0	-0.35	0.34	0	-0.01	Raw	MM/GBSA
R-A-ASP-1042	0	130.59	-128.92	0	1.67	Raw	MM/GBSA
R-A-LEU-1043	0	-0.56	0.55	0	0	Raw	MM/GBSA
R-A-SER-1044	0	-1.19	1.2	0	0.01	Raw	MM/GBSA
R-A-ASN-1045	0	0.63	-0.6	0	0.02	Raw	MM/GBSA
R-A-LYS-1046	-0.01	-137.94	136.31	0	-1.64	Raw	MM/GBSA
R-A-ILE-1047	-0.01	1	-0.98	0	0.01	Raw	MM/GBSA
R-A-ASN-1048	0	1.4	-1.38	0	0.02	Raw	MM/GBSA
R-A-GLU-1049	0	118.55	-117.06	0	1.48	Raw	MM/GBSA
R-A-MET-1050	0	-0.06	0.06	0	0	Raw	MM/GBSA
R-A-LYS-1051	0	-115	113.57	0	-1.44	Raw	MM/GBSA
R-A-THR-1052	0	0.77	-0.76	0	0.01	Raw	MM/GBSA
R-A-PHE-1053	0	1.05	-1.04	0	0.01	Raw	MM/GBSA
R-A-ASN-1054	0	1.24	-1.23	0	0.01	Raw	MM/GBSA
R-A-SER-1055	0	0.18	-0.18	0	0	Raw	MM/GBSA
R-A-PRO-1056	0	0.61	-0.6	0	0.01	Raw	MM/GBSA
R-A-ASN-1057	0	1.07	-1.06	0	0.01	Raw	MM/GBSA
R-A-LEU-1058	0	0.66	-0.65	0	0.01	Raw	MM/GBSA
R-A-LYS-1059	0	-102.44	101.16	0	-1.28	Raw	MM/GBSA
R-A-ASP-1060	0	108.99	-107.63	0	1.36	Raw	MM/GBSA
R-A-GLY-1061	0	0.02	-0.02	0	0	Raw	MM/GBSA
R-A-ARG-1062	0	-105.04	103.73	0	-1.31	Raw	MM/GBSA
R-A-PHE-1063	0	0.24	-0.24	0	0	Raw	MM/GBSA
R-A-VAL-1064	0	0.58	-0.58	0	0.01	Raw	MM/GBSA
R-A-ASN-1065	0	0.91	-0.89	0	0.01	Raw	MM/GBSA
R-A-PRO-1066	0	0.72	-0.72	0	0.01	Raw	MM/GBSA
R-A-SER-1067	0	-1	0.99	0	-0.01	Raw	MM/GBSA
R-A-GLY-1068	0	0.39	-0.38	0	0.01	Raw	MM/GBSA
R-A-GLN-1069	0	-0.3	0.31	0	0	Raw	MM/GBSA
R-A-PRO-1070	0	0.83	-0.81	0	0.01	Raw	MM/GBSA
R-A-THR-1071	-0.01	0.25	-0.21	0	0.04	Raw	MM/GBSA
R-A-PRO-1072	-0.01	1.12	-1.08	0	0.04	Raw	MM/GBSA
R-A-TYR-1073	-0.05	-0.3	0.41	0	0.06	Raw	MM/GBSA
R-A-ALA-1074	-0.01	-0.14	0.19	0	0.04	Raw	MM/GBSA
R-A-THR-1075	-0.01	1.31	-1.23	0	0.06	Raw	MM/GBSA
R-A-THR-1076	-0.02	-0.16	0.24	0	0.05	Raw	MM/GBSA
R-A-GLN-1077	-0.01	1.6	-1.55	0	0.04	Raw	MM/GBSA
R-A-LEU-1078	-0.01	0.4	-0.39	0	0.01	Raw	MM/GBSA
R-A-ILE-1079	-0.01	0.29	-0.29	0	0	Raw	MM/GBSA
R-A-GLN-1080	0	1.68	-1.65	0	0.02	Raw	MM/GBSA
R-A-SER-1081	0	-0.05	0.05	0	0	Raw	MM/GBSA
R-A-ASN-1082	0	1.7	-1.68	0	0.02	Raw	MM/GBSA
R-A-LEU-1083	0	0.06	-0.06	0	0	Raw	MM/GBSA
R-A-SER-1084	0	0.9	-0.89	0	0.01	Raw	MM/GBSA
R-A-ASN-1085	0	0.99	-0.98	0	0.01	Raw	MM/GBSA
R-A-ASN-1086	0	0.8	-0.79	0	0.01	Raw	MM/GBSA
R-A-MET-1087	0	-0.28	0.27	0	0	Raw	MM/GBSA
R-A-ASN-1088	0	1.41	-1.39	0	0.02	Raw	MM/GBSA
R-A-ASN-1089	0	0.83	-0.81	0	0.01	Raw	MM/GBSA
R-A-GLY-1090	0	0.41	-0.4	0	0.01	Raw	MM/GBSA
R-A-SER-1091	0	0.55	-0.54	0	0.01	Raw	MM/GBSA
R-A-GLY-1092	0	0.09	-0.09	0	0	Raw	MM/GBSA
R-A-ASP-1093	0	93.26	-92.1	0	1.17	Raw	MM/GBSA
R-A-SER-1094	0	-0.08	0.08	0	0	Raw	MM/GBSA
R-A-GLY-1095	0	0.35	-0.35	0	0	Raw	MM/GBSA
R-A-GLU-1096	0	93.6	-92.43	0	1.17	Raw	MM/GBSA
R-A-LYS-1097	0	-91.15	90.01	0	-1.14	Raw	MM/GBSA
R-A-HIE-1098	0	1	-0.99	0	0.01	Raw	MM/GBSA
R-A-TRP-1099	0	-0.02	0.02	0	0	Raw	MM/GBSA
R-A-LYS-1100	0	-93.92	92.75	0	-1.17	Raw	MM/GBSA
R-A-PRO-1101	0	0.32	-0.31	0	0	Raw	MM/GBSA
R-A-LEU-1102	0	0.5	-0.5	0	0.01	Raw	MM/GBSA
R-A-GLY-1103	0	0.55	-0.54	0	0.01	Raw	MM/GBSA
R-A-GLN-1104	0	-0.22	0.22	0	0	Raw	MM/GBSA
R-A-GLN-1105	0	-0.32	0.32	0	0	Raw	MM/GBSA
R-A-LYS-1106	0	-92.41	91.26	0	-1.16	Raw	MM/GBSA
R-A-GLN-1107	0	0.49	-0.48	0	0.01	Raw	MM/GBSA
R-A-GLU-1108	0	97.56	-96.34	0	1.22	Raw	MM/GBSA
R-A-VAL-1109	0	-0.22	0.22	0	0	Raw	MM/GBSA
R-A-ALA-1110	0	0.56	-0.56	0	0.01	Raw	MM/GBSA
R-A-PRO-1111	0	0.79	-0.78	0	0.01	Raw	MM/GBSA
R-A-VAL-1112	0	-0.04	0.04	0	0	Raw	MM/GBSA
R-A-GLN-1113	0	1.53	-1.51	0	0.02	Raw	MM/GBSA
R-A-TYR-1114	0	0	0	0	0	Raw	MM/GBSA
R-A-ASN-1115	0	1.36	-1.34	0	0.02	Raw	MM/GBSA
R-A-ILE-1116	0	1	-0.99	0	0.01	Raw	MM/GBSA
R-A-VAL-1117	0	0.41	-0.41	0	0	Raw	MM/GBSA
R-A-GLU-1118	0	99.42	-98.18	0	1.24	Raw	MM/GBSA
R-A-GLN-1119	0	-0.31	0.31	0	0	Raw	MM/GBSA
R-A-ASN-1120	0	0.59	-0.58	0	0.01	Raw	MM/GBSA
R-A-LYS-1121	0	-97.15	95.94	0	-1.21	Raw	MM/GBSA
R-A-LEU-1122	0	0.91	-0.9	0	0.01	Raw	MM/GBSA
R-A-ASN-1123	0	-0.34	0.34	0	0	Raw	MM/GBSA
R-A-LYS-1124	0	-97.64	96.43	0	-1.22	Raw	MM/GBSA
R-A-ASP-1125	0	102.82	-101.52	0	1.3	Raw	MM/GBSA
R-A-TYR-1126	0	0.91	-0.88	0	0.02	Raw	MM/GBSA
R-A-ARG-1127	-0.01	-94.65	93.5	0	-1.15	Raw	MM/GBSA
R-A-ALA-1128	0	0.4	-0.38	0	0.02	Raw	MM/GBSA
R-A-ASN-1129	-0.01	1.82	-1.74	0	0.07	Raw	MM/GBSA
R-A-ASP-1130	-0.02	97.83	-96.51	0	1.3	Raw	MM/GBSA
R-A-THR-1131	-0.02	0.2	-0.1	0	0.08	Raw	MM/GBSA
R-A-VAL-1132	-0.03	0.71	-0.62	0	0.06	Raw	MM/GBSA
R-A-PRO-1133	-0.03	0.63	-0.57	0	0.03	Raw	MM/GBSA
R-A-PRO-1134	-0.02	0.35	-0.33	0	0.01	Raw	MM/GBSA
R-A-THR-1135	-0.02	0.75	-0.66	0	0.08	Raw	MM/GBSA
R-A-ILE-1136	-0.01	0.56	-0.53	0	0.01	Raw	MM/GBSA
R-A-PRO-1137	0	0.82	-0.8	0	0.02	Raw	MM/GBSA
R-A-TYR-1138	-0.01	0.23	-0.21	0	0.01	Raw	MM/GBSA
R-A-ASN-1139	0	0.82	-0.8	0	0.02	Raw	MM/GBSA
R-A-GLN-1140	0	0.24	-0.24	0	0	Raw	MM/GBSA
R-A-SER-1141	0	-0.06	0.06	0	0	Raw	MM/GBSA
R-A-TYR-1142	0	0.87	-0.86	0	0.01	Raw	MM/GBSA
R-A-ASP-1143	0	96.76	-95.55	0	1.21	Raw	MM/GBSA
R-A-GLN-1144	0	1.11	-1.1	0	0.02	Raw	MM/GBSA
R-A-ASN-1145	0	0.74	-0.73	0	0.01	Raw	MM/GBSA
R-A-THR-1146	0	0.4	-0.4	0	0	Raw	MM/GBSA
R-A-GLY-1147	0	-0.14	0.14	0	0	Raw	MM/GBSA
R-A-GLY-1148	0	0.05	-0.05	0	0	Raw	MM/GBSA
R-A-SER-1149	0	0.38	-0.38	0	0	Raw	MM/GBSA
R-A-TYR-1150	0	-0.01	0.01	0	0	Raw	MM/GBSA
R-A-ASN-1151	0	1.09	-1.08	0	0.01	Raw	MM/GBSA
R-A-SER-1152	0	0.53	-0.52	0	0.01	Raw	MM/GBSA
R-A-SER-1153	0	0.54	-0.53	0	0.01	Raw	MM/GBSA
R-A-ASP-1154	0	91.56	-90.42	0	1.14	Raw	MM/GBSA
R-A-ARG-1155	0	-87.7	86.6	0	-1.1	Raw	MM/GBSA
R-A-GLY-1156	0	-0.27	0.27	0	0	Raw	MM/GBSA
R-A-SER-1157	0	0.58	-0.57	0	0.01	Raw	MM/GBSA
R-A-SER-1158	0	0.07	-0.06	0	0	Raw	MM/GBSA
R-A-THR-1159	0	-0.02	0.02	0	0	Raw	MM/GBSA
R-A-SER-1160	0	0.3	-0.3	0	0	Raw	MM/GBSA
R-A-GLY-1161	0	0.46	-0.45	0	0.01	Raw	MM/GBSA
R-A-SER-1162	0	0.01	-0.01	0	0	Raw	MM/GBSA
R-A-GLN-1163	0	0.28	-0.27	0	0	Raw	MM/GBSA
R-A-GLY-1164	0	-0.39	0.39	0	0	Raw	MM/GBSA
R-A-HIE-1165	0	0.28	-0.28	0	0	Raw	MM/GBSA
R-A-LYS-1166	0	-97.25	96.04	0	-1.22	Raw	MM/GBSA
R-A-LYS-1167	0	-94.92	93.74	0	-1.19	Raw	MM/GBSA
R-A-GLY-1168	0	0.63	-0.63	0	0.01	Raw	MM/GBSA
R-A-ALA-1169	0	0.28	-0.28	0	0	Raw	MM/GBSA
R-A-ARG-1170	0	-100.77	99.54	0	-1.23	Raw	MM/GBSA
R-A-THR-1171	0	-0.44	0.44	0	0	Raw	MM/GBSA
R-A-PRO-1172	0	-0.06	0.07	0	0	Raw	MM/GBSA
R-A-LYS-1173	0	-107.58	106.24	0	-1.34	Raw	MM/GBSA
R-A-VAL-1174	0	0.66	-0.65	0	0.01	Raw	MM/GBSA
R-A-PRO-1175	0	0.23	-0.22	0	0	Raw	MM/GBSA
R-A-LYS-1176	0	-120.81	119.31	0	-1.51	Raw	MM/GBSA
R-A-GLN-1177	0	-0.05	0.06	0	0.01	Raw	MM/GBSA
R-A-GLY-1178	0	-0.83	0.82	0	-0.01	Raw	MM/GBSA
R-A-GLY-1179	0	-0.31	0.3	0	0	Raw	MM/GBSA
R-A-MET-1180	0	-0.13	0.13	0	0	Raw	MM/GBSA
R-A-ASN-1181	0	0.05	-0.05	0	0	Raw	MM/GBSA
R-A-TRP-1182	0	0.42	-0.41	0	0	Raw	MM/GBSA
R-A-ALA-1183	0	0.11	-0.11	0	0	Raw	MM/GBSA
R-A-ASP-1184	0	139.42	-137.68	0	1.74	Raw	MM/GBSA
R-A-LEU-1185	0	0.21	-0.21	0	0	Raw	MM/GBSA
R-A-LEU-1186	0	0.4	-0.39	0	0.01	Raw	MM/GBSA
R-A-PRO-1187	0	0.3	-0.29	0	0	Raw	MM/GBSA
R-A-PRO-1188	-0.01	-1.23	1.23	0	-0.01	Raw	MM/GBSA
R-A-PRO-1189	-0.01	0.4	-0.37	0	0.02	Raw	MM/GBSA
R-A-PRO-1190	-0.01	0.87	-0.83	0	0.03	Raw	MM/GBSA
R-A-ALA-1191	-0.02	0.48	-0.4	0	0.06	Raw	MM/GBSA
R-A-HIE-1192	-0.02	1.58	-1.48	0	0.07	Raw	MM/GBSA
R-A-PRO-1193	-0.05	-0.89	0.93	0	-0.01	Raw	MM/GBSA
R-A-PRO-1194	-0.12	0.69	-0.6	-0.04	-0.07	Raw	MM/GBSA
R-A-PRO-1195	-0.03	0.96	-0.87	0	0.06	Raw	MM/GBSA
R-A-HIE-1196	-0.11	0.48	-0.19	0	0.18	Raw	MM/GBSA
R-A-SER-1197	-0.08	2.23	-1.98	0	0.17	Raw	MM/GBSA
R-A-ASN-1198	-0.32	1.84	-1.31	-0.04	0.17	Raw	MM/GBSA
R-A-SER-1199	-1.07	1.93	-1.41	-0.24	-0.8	Raw	MM/GBSA
R-A-GLU-1200	-1.93	139.79	-134.94	-0.42	2.5	Raw	MM/GBSA
R-A-GLU-1201	-2.02	130.48	-126.63	-0.37	1.46	Raw	MM/GBSA
R-A-TYR-1202	-3.2	0.98	0.75	-0.69	-2.16	Raw	MM/GBSA
R-A-ASN-1203	-0.18	1.66	-1.22	0	0.26	Raw	MM/GBSA
R-A-ILE-1204	-0.09	1.65	-1.57	0	-0.01	Raw	MM/GBSA
R-A-SER-1205	-0.02	-0.3	0.4	0	0.08	Raw	MM/GBSA
R-A-VAL-1206	-0.02	1.19	-1.14	0	0.03	Raw	MM/GBSA
R-A-ASP-1207	-0.01	138.59	-136.79	0	1.79	Raw	MM/GBSA
R-A-GLU-1208	-0.02	143.22	-141.35	0	1.85	Raw	MM/GBSA
R-A-SER-1209	-0.01	1.53	-1.47	0	0.04	Raw	MM/GBSA
R-A-TYR-1210	-0.01	0.71	-0.68	0	0.02	Raw	MM/GBSA
R-A-ASP-1211	-0.01	147.12	-145.21	0	1.89	Raw	MM/GBSA
R-A-GLN-1212	-0.01	2.5	-2.43	0	0.06	Raw	MM/GBSA
R-A-GLU-1213	-0.02	155.41	-153.34	0	2.05	Raw	MM/GBSA
R-A-MET-1214	-0.02	1.49	-1.44	0	0.04	Raw	MM/GBSA
R-A-PRO-1215	-0.02	0.33	-0.29	0	0.02	Raw	MM/GBSA
R-A-CYS-1216	-0.18	-0.81	0.97	-0.07	-0.08	Raw	MM/GBSA
R-A-PRO-1217	-0.74	-1.56	1.66	-0.25	-0.88	Raw	MM/GBSA
R-A-VAL-1218	-0.12	-0.58	0.68	0	-0.02	Raw	MM/GBSA
R-A-PRO-1219	-0.28	2.62	-2.48	-0.13	-0.26	Raw	MM/GBSA
R-A-PRO-1220	-0.05	1.72	-1.66	0	0.01	Raw	MM/GBSA
R-A-ALA-1221	-0.01	0.18	-0.16	0	0.01	Raw	MM/GBSA
R-A-ARG-1222	-0.01	-123.37	121.91	0	-1.48	Raw	MM/GBSA
R-A-MET-1223	-0.01	0.52	-0.48	0	0.03	Raw	MM/GBSA
R-A-TYR-1224	-0.04	1.04	-0.91	0	0.08	Raw	MM/GBSA
R-A-LEU-1225	-0.03	1.03	-0.96	0	0.04	Raw	MM/GBSA
R-A-GLN-1226	-0.05	-0.98	1.13	0	0.1	Raw	MM/GBSA
R-A-GLN-1227	-0.02	0.44	-0.39	0	0.03	Raw	MM/GBSA
R-A-ASP-1228	-0.01	104.79	-103.43	0	1.34	Raw	MM/GBSA
R-A-GLU-1229	-0.01	106	-104.61	0	1.38	Raw	MM/GBSA
R-A-LEU-1230	0	-0.2	0.2	0	0	Raw	MM/GBSA
R-A-GLU-1231	0	105.85	-104.51	0	1.33	Raw	MM/GBSA
R-A-GLU-1232	0	105.05	-103.74	0	1.31	Raw	MM/GBSA
R-A-GLU-1233	0	111.54	-110.15	0	1.4	Raw	MM/GBSA
R-A-GLU-1234	0	107.71	-106.36	0	1.35	Raw	MM/GBSA
R-A-ASP-1235	0	108.82	-107.46	0	1.36	Raw	MM/GBSA
R-A-GLU-1236	0	106.61	-105.28	0	1.34	Raw	MM/GBSA
R-A-ARG-1237	0	-105.92	104.61	0	-1.32	Raw	MM/GBSA
R-A-GLY-1238	0	1.06	-1.03	0	0.02	Raw	MM/GBSA
R-A-PRO-1239	-0.01	1.56	-1.52	0	0.03	Raw	MM/GBSA
R-A-THR-1240	-0.02	0.75	-0.65	0	0.08	Raw	MM/GBSA
R-A-PRO-1241	-0.03	1.57	-1.51	0	0.03	Raw	MM/GBSA
R-A-PRO-1242	-0.09	-1.77	1.92	0	0.06	Raw	MM/GBSA
R-A-VAL-1243	-0.09	-0.34	0.48	0	0.04	Raw	MM/GBSA
R-A-ARG-1244	-1.02	-116.25	115.48	-0.4	-2.18	Raw	MM/GBSA
R-A-GLY-1245	-0.02	-0.11	0.17	0	0.04	Raw	MM/GBSA
R-A-ALA-1246	-0.02	-1.91	1.93	0	0.01	Raw	MM/GBSA
R-A-ALA-1247	-0.01	-0.06	0.12	0	0.04	Raw	MM/GBSA
R-A-SER-1248	-0.01	-0.51	0.58	0	0.06	Raw	MM/GBSA
R-A-SER-1249	-0.01	1.07	-0.98	0	0.07	Raw	MM/GBSA
R-A-PRO-1250	-0.03	0.28	-0.23	0	0.02	Raw	MM/GBSA
R-A-ALA-1251	-0.04	0.78	-0.65	0	0.09	Raw	MM/GBSA
R-A-ALA-1252	-0.08	-0.45	0.58	0	0.05	Raw	MM/GBSA
R-A-VAL-1253	-0.09	1.08	-0.88	0	0.12	Raw	MM/GBSA
R-A-SER-1254	-0.12	2.22	-1.95	0	0.15	Raw	MM/GBSA
R-A-TYR-1255	-0.67	2.08	-1.35	-0.16	-0.1	Raw	MM/GBSA
R-A-SER-1256	-0.69	2.49	-1.73	-0.24	-0.16	Raw	MM/GBSA
R-A-HIE-1257	-0.13	0.36	-0.22	0	0	Raw	MM/GBSA
R-A-GLN-1258	-0.02	0.26	-0.2	0	0.04	Raw	MM/GBSA
R-A-SER-1259	-0.01	2.64	-2.55	0	0.08	Raw	MM/GBSA
R-A-THR-1260	-0.01	0.76	-0.72	0	0.03	Raw	MM/GBSA
R-A-ALA-1261	0	0.98	-0.96	0	0.02	Raw	MM/GBSA
R-A-THR-1262	0	0.96	-0.95	0	0.01	Raw	MM/GBSA
R-A-LEU-1263	0	1.71	-1.68	0	0.02	Raw	MM/GBSA
R-A-THR-1264	0	1.66	-1.63	0	0.02	Raw	MM/GBSA
R-A-PRO-1265	0	1.5	-1.48	0	0.02	Raw	MM/GBSA
R-A-SER-1266	0	-0.07	0.07	0	0	Raw	MM/GBSA
R-A-PRO-1267	0	1.32	-1.3	0	0.02	Raw	MM/GBSA
R-A-GLN-1268	0	0.14	-0.13	0	0	Raw	MM/GBSA
R-A-GLU-1269	0	126.11	-124.53	0	1.58	Raw	MM/GBSA
R-A-GLU-1270	0	122.59	-121.06	0	1.53	Raw	MM/GBSA
R-A-LEU-1271	0	0.99	-0.98	0	0.01	Raw	MM/GBSA
R-A-GLN-1272	0	0.78	-0.77	0	0.01	Raw	MM/GBSA
R-A-PRO-1273	0	1.22	-1.21	0	0.01	Raw	MM/GBSA
R-A-MET-1274	0	-0.24	0.23	0	-0.01	Raw	MM/GBSA
R-A-LEU-1275	0	0.65	-0.64	0	0.01	Raw	MM/GBSA
R-A-GLN-1276	0	-0.42	0.41	0	-0.01	Raw	MM/GBSA
R-A-ASP-1277	0	129.79	-128.17	0	1.62	Raw	MM/GBSA
R-A-CYS-1278	0	1.02	-1.01	0	0.01	Raw	MM/GBSA
R-A-PRO-1279	0	0.68	-0.67	0	0.01	Raw	MM/GBSA
R-A-GLU-1280	0	137.19	-135.48	0	1.71	Raw	MM/GBSA
R-A-GLU-1281	0	145.99	-144.17	0	1.82	Raw	MM/GBSA
R-A-THR-1282	0	0.96	-0.95	0	0.01	Raw	MM/GBSA
R-A-GLY-1283	0	-0.55	0.54	0	-0.01	Raw	MM/GBSA
R-A-HIE-1284	0	0.99	-0.98	0	0.01	Raw	MM/GBSA
R-A-MET-1285	0	1.04	-1.03	0	0.01	Raw	MM/GBSA
R-A-GLN-1286	0	1.56	-1.54	0	0.02	Raw	MM/GBSA
R-A-HIE-1287	-0.01	1.8	-1.78	0	0.02	Raw	MM/GBSA
R-A-GLN-1288	-0.01	1.84	-1.82	0	0.02	Raw	MM/GBSA
R-A-PRO-1289	-0.01	-0.5	0.5	0	-0.01	Raw	MM/GBSA
R-A-ASP-1290	-0.01	199.93	-197.38	0	2.54	Raw	MM/GBSA
R-A-ARG-1291	-0.02	-199.41	196.98	0	-2.45	Raw	MM/GBSA
R-A-ARG-1292	-0.04	-215.7	213.19	0	-2.55	Raw	MM/GBSA
R-A-ARG-1293	-0.09	-219.3	216.91	0	-2.48	Raw	MM/GBSA
R-A-GLN-1294	-0.07	0.73	-0.41	0	0.25	Raw	MM/GBSA
R-A-PRO-1295	-0.23	1.63	-1.38	0	0.02	Raw	MM/GBSA
R-A-VAL-1296	-0.19	-0.61	0.88	-0.02	0.05	Raw	MM/GBSA
R-A-SER-1297	-0.29	-3.73	4.37	0	0.35	Raw	MM/GBSA
R-A-PRO-1298	-1.5	1.75	-1.35	-0.33	-1.43	Raw	MM/GBSA
R-A-PRO-1299	-2.31	-1.23	2.21	-0.41	-1.74	Raw	MM/GBSA
R-A-PRO-1300	-2.58	-5.27	5.63	-0.4	-2.62	Raw	MM/GBSA
R-A-PRO-1301	-2.54	0.84	-0.37	-0.43	-2.51	Raw	MM/GBSA
R-A-PRO-1302	-2.59	0.91	0.12	-0.49	-2.06	Raw	MM/GBSA
R-A-ARG-1303	-2.22	-316.14	310.4	-0.65	-8.61	Raw	MM/GBSA
R-A-PRO-1304	-0.37	-1.02	1.25	-0.08	-0.23	Raw	MM/GBSA
R-A-ILE-1305	-0.16	-0.64	0.82	0	0.02	Raw	MM/GBSA
R-A-SER-1306	-0.36	0.02	0.83	-0.1	0.39	Raw	MM/GBSA
R-A-PRO-1307	-0.2	1.61	-1.29	0	0.12	Raw	MM/GBSA
R-A-PRO-1308	-0.15	-0.23	0.38	0	0	Raw	MM/GBSA
R-A-HIE-1309	-3.05	-0.26	2.62	-0.5	-1.19	Raw	MM/GBSA
R-A-THR-1310	-0.75	0.52	0.49	-0.07	0.2	Raw	MM/GBSA
R-A-TYR-1311	-2.55	-6.32	6.16	-0.64	-3.34	Raw	MM/GBSA
R-A-GLY-1312	-0.11	0.04	0.14	-0.04	0.02	Raw	MM/GBSA
R-A-TYR-1313	-0.05	-1.03	1.12	0	0.04	Raw	MM/GBSA
R-A-ILE-1314	-0.2	-0.23	0.29	-0.09	-0.23	Raw	MM/GBSA
R-A-SER-1315	-0.02	0.91	-0.84	0	0.05	Raw	MM/GBSA
R-A-GLY-1316	-0.01	-0.34	0.39	0	0.04	Raw	MM/GBSA
R-A-PRO-1317	-0.02	-1.11	1.11	0	-0.01	Raw	MM/GBSA
R-A-LEU-1318	-0.02	0.71	-0.64	0	0.05	Raw	MM/GBSA
R-A-VAL-1319	-0.05	-0.79	0.84	0	0	Raw	MM/GBSA
R-A-SER-1320	-0.04	-0.44	0.6	0	0.12	Raw	MM/GBSA
R-A-ASP-1321	-0.17	151.77	-149.19	-0.08	2.33	Raw	MM/GBSA
R-A-MET-1322	-0.12	1.02	-0.76	0	0.14	Raw	MM/GBSA
R-A-ASP-1323	-0.41	151.51	-148.75	-0.03	2.33	Raw	MM/GBSA
R-A-THR-1324	-0.72	-9.04	8.11	-0.33	-1.99	Raw	MM/GBSA
R-A-ASP-1325	-1.35	150.86	-148.01	-0.15	1.35	Raw	MM/GBSA
R-A-ALA-1326	-2.06	-3.34	4.04	-0.45	-1.81	Raw	MM/GBSA
R-A-PRO-1327	-0.49	-1.3	1.72	-0.07	-0.14	Raw	MM/GBSA
R-A-GLU-1328	-0.56	198.5	-194.41	-0.03	3.5	Raw	MM/GBSA
R-A-GLU-1329	-0.37	195.41	-191.7	-0.04	3.3	Raw	MM/GBSA
R-A-GLU-1330	-3.77	217.85	-207.76	-0.83	5.5	Raw	MM/GBSA
R-A-GLU-1331	-1.09	192.99	-190.61	-0.31	0.97	Raw	MM/GBSA
R-A-ASP-1332	-2.23	198.43	-191.31	-0.54	4.34	Raw	MM/GBSA
R-A-GLU-1333	-2.77	208.25	-202.28	-0.45	2.75	Raw	MM/GBSA
R-A-ALA-1334	-1.81	1.45	-0.21	-0.42	-0.99	Raw	MM/GBSA
R-A-ASP-1335	-0.6	222.71	-218.76	-0.36	3	Raw	MM/GBSA
R-A-MET-1336	-2.54	1.68	-0.9	-0.61	-2.36	Raw	MM/GBSA
R-A-GLU-1337	-0.37	239.35	-235.4	-0.01	3.58	Raw	MM/GBSA
R-A-VAL-1338	-2.02	-0.23	0.86	-0.38	-1.77	Raw	MM/GBSA
R-A-ALA-1339	-0.68	-0.61	1.15	-0.16	-0.3	Raw	MM/GBSA
R-A-LYS-1340	-0.6	-280.22	276.09	-0.39	-5.11	Raw	MM/GBSA
R-A-MET-1341	-0.16	-1.42	1.58	0	0	Raw	MM/GBSA
R-A-GLN-1342	-0.95	0.38	0.47	-0.35	-0.46	Raw	MM/GBSA
R-A-THR-1343	-1.07	0.56	0.75	-0.3	-0.06	Raw	MM/GBSA
R-A-ARG-1344	-0.74	-266.13	263.87	-0.14	-3.14	Raw	MM/GBSA
R-A-ARG-1345	-2.45	-242.9	240.11	-0.85	-6.08	Raw	MM/GBSA
R-A-LEU-1346	-0.11	-0.92	1.1	0	0.08	Raw	MM/GBSA
R-A-LEU-1347	-0.57	2.2	-1.8	-0.22	-0.39	Raw	MM/GBSA
R-A-LEU-1348	-0.28	0.41	0.1	0	0.23	Raw	MM/GBSA
R-A-ARG-1349	0.08	-324.06	314.67	-0.32	-9.63	Raw	MM/GBSA
R-A-GLY-1350	-1.09	3.81	-2.09	-0.08	0.56	Raw	MM/GBSA
R-A-LEU-1351	-6.54	-0.94	2.22	-0.79	-6.05	Raw	MM/GBSA
R-A-GLU-1352	-8.47	281.38	-264.04	-1.24	7.63	Raw	MM/GBSA
R-A-GLN-1353	-5.24	-5.78	5.94	-0.59	-5.68	Raw	MM/GBSA
R-A-THR-1354	-2.42	-9.83	6.42	-0.3	-6.13	Raw	MM/GBSA
R-A-PRO-1355	-5.05	-2.14	6.6	-0.62	-1.22	Raw	MM/GBSA
R-A-ALA-1356	-3.75	0.96	0.38	-0.7	-3.11	Raw	MM/GBSA
R-A-SER-1357	-5	-22.11	17.95	-0.87	-10.03	Raw	MM/GBSA
R-A-SER-1358	-4.06	-11.34	12.18	-0.56	-3.77	Raw	MM/GBSA
R-A-VAL-1359	-3.19	3.36	-2.33	-0.65	-2.8	Raw	MM/GBSA
R-A-GLY-1360	-0.45	0.08	0.5	-0.08	0.05	Raw	MM/GBSA
R-A-ASP-1361	-0.2	235.25	-231.46	0	3.59	Raw	MM/GBSA
R-A-LEU-1362	-0.86	-0.77	0.99	-0.32	-0.96	Raw	MM/GBSA
R-A-GLU-1363	-0.06	218.41	-215.35	0	3	Raw	MM/GBSA
R-A-SER-1364	-0.04	-1.05	1.18	0	0.09	Raw	MM/GBSA
R-A-SER-1365	-0.01	2.26	-2.19	0	0.06	Raw	MM/GBSA
R-A-VAL-1366	-0.01	-0.34	0.35	0	0	Raw	MM/GBSA
R-A-THR-1367	0	1.74	-1.71	0	0.03	Raw	MM/GBSA
R-A-GLY-1368	0	0.36	-0.35	0	0	Raw	MM/GBSA
R-A-SER-1369	0	1.05	-1.03	0	0.01	Raw	MM/GBSA
R-A-MET-1370	0	-1.52	1.5	0	-0.02	Raw	MM/GBSA
R-A-ILE-1371	0	0.11	-0.11	0	0	Raw	MM/GBSA
R-A-ASN-1372	0	1.53	-1.51	0	0.02	Raw	MM/GBSA
R-A-GLY-1373	0	-0.63	0.62	0	-0.01	Raw	MM/GBSA
R-A-TRP-1374	0	-1.42	1.4	0	-0.02	Raw	MM/GBSA
R-A-GLY-1375	0	-1.01	1	0	-0.01	Raw	MM/GBSA
R-A-SER-1376	0	-0.34	0.34	0	0	Raw	MM/GBSA
R-A-ALA-1377	0	-0.24	0.24	0	0	Raw	MM/GBSA
R-A-SER-1378	0	-0.25	0.25	0	0	Raw	MM/GBSA
R-A-GLU-1379	0	133.05	-131.38	0	1.66	Raw	MM/GBSA
R-A-GLU-1380	0	131.4	-129.76	0	1.64	Raw	MM/GBSA
R-A-ASP-1381	0	136.7	-135	0	1.71	Raw	MM/GBSA
R-A-ASN-1382	0	-0.36	0.35	0	0	Raw	MM/GBSA
R-A-ILE-1383	0	0.74	-0.73	0	0.01	Raw	MM/GBSA
R-A-SER-1384	0	1.57	-1.55	0	0.02	Raw	MM/GBSA
R-A-SER-1385	0	-0.28	0.28	0	-0.01	Raw	MM/GBSA
R-A-GLY-1386	0	-1.41	1.39	0	-0.02	Raw	MM/GBSA
R-A-ARG-1387	0	-124.53	122.97	0	-1.56	Raw	MM/GBSA
R-A-SER-1388	0	0.39	-0.38	0	0	Raw	MM/GBSA
R-A-SER-1389	0	1.35	-1.33	0	0.02	Raw	MM/GBSA
R-A-VAL-1390	0	-0.33	0.33	0	0	Raw	MM/GBSA
R-A-SER-1391	0	1.54	-1.52	0	0.02	Raw	MM/GBSA
R-A-SER-1392	0	0.15	-0.14	0	0	Raw	MM/GBSA
R-A-SER-1393	0	1.66	-1.64	0	0.02	Raw	MM/GBSA
R-A-ASP-1394	0	125.04	-123.48	0	1.56	Raw	MM/GBSA
R-A-GLY-1395	0	0.77	-0.76	0	0.01	Raw	MM/GBSA
R-A-SER-1396	0	1.28	-1.26	0	0.02	Raw	MM/GBSA
R-A-PHE-1397	0	0.16	-0.15	0	0	Raw	MM/GBSA
R-A-PHE-1398	0	0.77	-0.75	0	0.01	Raw	MM/GBSA
R-A-THR-1399	0	0.18	-0.16	0	0.01	Raw	MM/GBSA
R-A-ASP-1400	0	123.85	-122.29	0	1.56	Raw	MM/GBSA
R-A-ALA-1401	0	-0.45	0.45	0	0	Raw	MM/GBSA
R-A-ASP-1402	0	128.54	-126.91	0	1.63	Raw	MM/GBSA
R-A-PHE-1403	-0.01	-0.11	0.13	0	0.01	Raw	MM/GBSA
R-A-ALA-1404	0	0.61	-0.59	0	0.02	Raw	MM/GBSA
R-A-GLN-1405	0	0.12	-0.11	0	0.01	Raw	MM/GBSA
R-A-ALA-1406	0	0.52	-0.5	0	0.02	Raw	MM/GBSA
R-A-VAL-1407	0	-0.53	0.53	0	0	Raw	MM/GBSA
R-A-ALA-1408	0	0.15	-0.13	0	0.01	Raw	MM/GBSA
R-A-ALA-1409	0	-0.54	0.54	0	-0.01	Raw	MM/GBSA
R-A-ALA-1410	0	0.33	-0.31	0	0.01	Raw	MM/GBSA
R-A-ALA-1411	0	1.59	-1.56	0	0.03	Raw	MM/GBSA
R-A-GLU-1412	0	136.41	-134.68	0	1.72	Raw	MM/GBSA
R-A-TYR-1413	-0.01	0.03	-0.01	0	0.02	Raw	MM/GBSA
R-A-ALA-1414	-0.01	1.36	-1.3	0	0.05	Raw	MM/GBSA
R-A-GLY-1415	-0.01	0.03	0.04	0	0.06	Raw	MM/GBSA
R-A-LEU-1416	-0.02	2.49	-2.36	0	0.1	Raw	MM/GBSA
R-A-LYS-1417	-0.03	-135.86	134.32	0	-1.57	Raw	MM/GBSA
R-A-VAL-1418	-0.07	-0.57	0.73	0	0.09	Raw	MM/GBSA
R-A-ALA-1419	-0.62	1.56	-1	-0.13	-0.2	Raw	MM/GBSA
R-A-ARG-1420	-0.77	-142.92	139.62	-0.09	-4.16	Raw	MM/GBSA
R-A-ARG-1421	-2.14	-141.04	140.47	-0.38	-3.09	Raw	MM/GBSA
R-A-GLN-1422	-1.21	-1.84	1.35	-0.22	-1.92	Raw	MM/GBSA
R-A-MET-1423	-1.6	1.02	0.52	-0.31	-0.36	Raw	MM/GBSA
R-A-GLN-1424	-0.46	1.83	-1.32	-0.09	-0.03	Raw	MM/GBSA
R-A-ASP-1425	-0.08	131.67	-129.68	0	1.91	Raw	MM/GBSA
R-A-ALA-1426	-0.03	0.9	-0.78	0	0.08	Raw	MM/GBSA
R-A-ALA-1427	-0.01	-1.06	1.07	0	0	Raw	MM/GBSA
R-A-GLY-1428	0	0.94	-0.9	0	0.04	Raw	MM/GBSA
R-A-ARG-1429	0	-121.87	120.36	0	-1.51	Raw	MM/GBSA
R-A-ARG-1430	0	-118.41	116.94	0	-1.48	Raw	MM/GBSA
R-A-HIE-1431	0	1.25	-1.23	0	0.01	Raw	MM/GBSA
R-A-PHE-1432	0	0.09	-0.08	0	0	Raw	MM/GBSA
R-A-HIE-1433	0	1	-0.99	0	0.01	Raw	MM/GBSA
R-A-ALA-1434	0	-0.15	0.15	0	0	Raw	MM/GBSA
R-A-SER-1435	0	1.57	-1.54	0	0.02	Raw	MM/GBSA
R-A-GLN-1436	0	0.3	-0.29	0	0.01	Raw	MM/GBSA
R-A-CYS-1437	0	0.66	-0.65	0	0.01	Raw	MM/GBSA
R-A-PRO-1438	0	0.59	-0.58	0	0.01	Raw	MM/GBSA
R-A-ARG-1439	0	-104.36	103.09	0	-1.28	Raw	MM/GBSA
R-A-PRO-1440	-0.01	0.82	-0.8	0	0.01	Raw	MM/GBSA
R-A-THR-1441	0	0.3	-0.29	0	0.01	Raw	MM/GBSA
R-A-SER-1442	0	0.61	-0.59	0	0.02	Raw	MM/GBSA
R-A-PRO-1443	0	-0.3	0.31	0	0	Raw	MM/GBSA
R-A-VAL-1444	0	0.27	-0.26	0	0.01	Raw	MM/GBSA
R-A-SER-1445	0	0.15	-0.12	0	0.02	Raw	MM/GBSA
R-A-THR-1446	0	0.59	-0.57	0	0.01	Raw	MM/GBSA
R-A-ASP-1447	0	119.56	-118.04	0	1.52	Raw	MM/GBSA
R-A-SER-1448	0	-0.44	0.44	0	0	Raw	MM/GBSA
R-A-ASN-1449	0	1.44	-1.42	0	0.02	Raw	MM/GBSA
R-A-MET-1450	0	1.36	-1.34	0	0.02	Raw	MM/GBSA
R-A-SER-1451	0	-0.93	0.93	0	0	Raw	MM/GBSA
R-A-ALA-1452	0	-0.83	0.83	0	0	Raw	MM/GBSA
R-A-ALA-1453	0	-0.53	0.54	0	0	Raw	MM/GBSA
R-A-VAL-1454	-0.01	-0.68	0.69	0	0	Raw	MM/GBSA
R-A-MET-1455	-0.01	1.48	-1.45	0	0.03	Raw	MM/GBSA
R-A-GLN-1456	-0.02	-0.36	0.46	0	0.07	Raw	MM/GBSA
R-A-LYS-1457	-0.01	-178.2	176.02	0	-2.2	Raw	MM/GBSA
R-A-THR-1458	-0.03	-0.17	0.23	0	0.04	Raw	MM/GBSA
R-A-ARG-1459	-0.03	-201.36	198.98	0	-2.4	Raw	MM/GBSA
R-A-PRO-1460	-0.01	0.79	-0.75	0	0.02	Raw	MM/GBSA
R-A-ALA-1461	-0.02	0.31	-0.26	0	0.03	Raw	MM/GBSA
R-A-LYS-1462	-0.03	-212.4	209.95	0	-2.48	Raw	MM/GBSA
R-A-LYS-1463	-0.03	-201.51	199.14	0	-2.4	Raw	MM/GBSA
R-A-LEU-1464	-0.04	-0.61	0.67	0	0.02	Raw	MM/GBSA
R-A-LYS-1465	-0.19	-236.63	234.38	-0.04	-2.48	Raw	MM/GBSA
R-A-HIE-1466	-0.07	2.4	-2.16	0	0.17	Raw	MM/GBSA
R-A-GLN-1467	-1.75	-8.08	8.94	-0.49	-1.38	Raw	MM/GBSA
R-A-PRO-1468	-1.43	0.36	0.33	-0.21	-0.95	Raw	MM/GBSA
R-A-GLY-1469	-0.67	-0.72	1.09	-0.11	-0.42	Raw	MM/GBSA
R-A-HIE-1470	-2.28	-8.41	8.95	-0.43	-2.18	Raw	MM/GBSA
R-A-LEU-1471	-0.09	-0.5	0.58	0	-0.01	Raw	MM/GBSA
R-A-ARG-1472	-1.55	-236.83	236.6	-0.43	-2.22	Raw	MM/GBSA
R-A-ARG-1473	-0.06	-218.43	215.93	0	-2.55	Raw	MM/GBSA
R-A-GLU-1474	-0.06	227.65	-224.46	0	3.13	Raw	MM/GBSA
R-A-THR-1475	-0.05	-0.36	0.53	0	0.13	Raw	MM/GBSA
R-A-TYR-1476	-0.1	0.79	-0.52	0	0.17	Raw	MM/GBSA
R-A-THR-1477	-0.24	0.13	0.21	-0.01	0.09	Raw	MM/GBSA
R-A-ASP-1478	-2.57	237.66	-234.45	-0.39	0.26	Raw	MM/GBSA
R-A-ASP-1479	-1.25	226.41	-221.56	-0.1	3.5	Raw	MM/GBSA
R-A-LEU-1480	-3.69	-6.48	6.35	-0.42	-4.24	Raw	MM/GBSA
R-A-PRO-1481	-1.24	1.35	-0.41	-0.03	-0.33	Raw	MM/GBSA
R-A-PRO-1482	-1.92	1.21	-1.06	-0.25	-2.02	Raw	MM/GBSA
R-A-PRO-1483	-5.19	-4.31	5.99	-0.79	-4.28	Raw	MM/GBSA
R-A-PRO-1484	-1.78	1.88	-0.74	-0.2	-0.85	Raw	MM/GBSA
R-A-VAL-1485	-1.53	1.05	-0.5	-0.23	-1.21	Raw	MM/GBSA
R-A-PRO-1486	-3.9	-6.98	7.53	-0.66	-4	Raw	MM/GBSA
R-A-PRO-1487	-1.69	3.36	-2.63	-0.26	-1.22	Raw	MM/GBSA
R-A-PRO-1488	-0.37	2.73	-2.51	-0.04	-0.18	Raw	MM/GBSA
R-A-ALA-1489	-0.79	-4.65	4.87	-0.28	-0.85	Raw	MM/GBSA
R-A-ILE-1490	-0.3	0.04	0.2	-0.07	-0.13	Raw	MM/GBSA
R-A-LYS-1491	-0.09	-190.41	188.34	0	-2.16	Raw	MM/GBSA
R-A-SER-1492	-0.04	-1.35	1.51	0	0.11	Raw	MM/GBSA
R-A-PRO-1493	-0.02	0.96	-0.93	0	0.02	Raw	MM/GBSA
R-A-THR-1494	-0.02	-0.87	0.93	0	0.04	Raw	MM/GBSA
R-A-ALA-1495	-0.01	-0.92	0.93	0	0	Raw	MM/GBSA
R-A-GLN-1496	-0.01	0.1	-0.08	0	0.02	Raw	MM/GBSA
R-A-SER-1497	0	2.09	-2.07	0	0.03	Raw	MM/GBSA
R-A-LYS-1498	0	-151.19	149.31	0	-1.89	Raw	MM/GBSA
R-A-THR-1499	0	1.12	-1.11	0	0.01	Raw	MM/GBSA
R-A-GLN-1500	0	-1.5	1.48	0	-0.02	Raw	MM/GBSA
R-A-LEU-1501	0	1.12	-1.1	0	0.01	Raw	MM/GBSA
R-A-GLU-1502	0	136	-134.3	0	1.7	Raw	MM/GBSA
R-A-VAL-1503	0	0.63	-0.62	0	0.01	Raw	MM/GBSA
R-A-ARG-1504	0	-138.92	137.21	0	-1.72	Raw	MM/GBSA
R-A-PRO-1505	0	-1.49	1.48	0	-0.01	Raw	MM/GBSA
R-A-VAL-1506	-0.01	0.96	-0.93	0	0.02	Raw	MM/GBSA
R-A-VAL-1507	-0.01	-0.1	0.12	0	0.01	Raw	MM/GBSA
R-A-VAL-1508	-0.01	0.36	-0.34	0	0.01	Raw	MM/GBSA
R-A-PRO-1509	-0.01	0.49	-0.47	0	0.01	Raw	MM/GBSA
R-A-LYS-1510	-0.01	-182.44	180.23	0	-2.23	Raw	MM/GBSA
R-A-LEU-1511	-0.01	1.26	-1.22	0	0.03	Raw	MM/GBSA
R-A-PRO-1512	-0.01	0.06	-0.05	0	0.01	Raw	MM/GBSA
R-A-SER-1513	-0.02	-0.87	0.94	0	0.06	Raw	MM/GBSA
R-A-MET-1514	-0.02	1.98	-1.9	0	0.06	Raw	MM/GBSA
R-A-ASP-1515	-0.06	205.61	-202.67	0	2.88	Raw	MM/GBSA
R-A-ALA-1516	-0.04	1.41	-1.24	0	0.13	Raw	MM/GBSA
R-A-ARG-1517	-0.12	-210.79	208.56	0	-2.36	Raw	MM/GBSA
R-A-THR-1518	-0.09	2.6	-2.24	0	0.27	Raw	MM/GBSA
R-A-ASP-1519	-0.13	219.27	-215.92	0	3.23	Raw	MM/GBSA
R-A-ARG-1520	-2.39	-256.47	254.3	-0.4	-4.96	Raw	MM/GBSA
R-A-SER-1521	-0.1	1.19	-0.96	0	0.12	Raw	MM/GBSA
R-A-SER-1522	-0.14	0.2	0.24	0	0.29	Raw	MM/GBSA
R-A-ASP-1523	-0.14	222.66	-219.3	0	3.22	Raw	MM/GBSA
R-A-ARG-1524	-0.41	-244.06	242.5	0	-1.96	Raw	MM/GBSA
R-A-LYS-1525	-0.24	-225.6	223.48	0	-2.37	Raw	MM/GBSA
R-A-GLY-1526	-0.18	0.91	-0.41	0	0.33	Raw	MM/GBSA
R-A-SER-1527	-1.65	-6.62	8.51	-0.21	0.04	Raw	MM/GBSA
R-A-SER-1528	-0.95	-2.46	1.87	-0.14	-1.69	Raw	MM/GBSA
R-A-TYR-1529	-5.33	0.6	0.26	-0.75	-5.21	Raw	MM/GBSA
R-A-LYS-1530	-1.59	-280.96	276.05	-0.53	-7.02	Raw	MM/GBSA
R-A-GLY-1531	-0.47	0.69	-0.03	-0.02	0.18	Raw	MM/GBSA
R-A-ARG-1532	-3.12	-253.51	252.79	-0.83	-4.67	Raw	MM/GBSA
R-A-GLU-1533	-0.19	231.72	-227.95	0	3.58	Raw	MM/GBSA
R-A-VAL-1534	-0.34	-0.54	0.87	-0.06	-0.06	Raw	MM/GBSA
R-A-LEU-1535	-0.09	-0.79	0.88	0	-0.01	Raw	MM/GBSA
R-A-ASP-1536	-0.07	207.39	-204.32	0	3	Raw	MM/GBSA
R-A-GLY-1537	-0.02	0.52	-0.41	0	0.09	Raw	MM/GBSA
R-A-ARG-1538	-0.03	-194.45	192.14	0	-2.33	Raw	MM/GBSA
R-A-GLN-1539	-0.02	-1.37	1.47	0	0.07	Raw	MM/GBSA
R-A-VAL-1540	-0.01	-0.52	0.51	0	-0.01	Raw	MM/GBSA
R-A-VAL-1541	-0.01	-0.34	0.34	0	-0.01	Raw	MM/GBSA
R-A-ASP-1542	0	165.07	-163.01	0	2.06	Raw	MM/GBSA
R-A-MET-1543	-0.01	1.19	-1.18	0	0.01	Raw	MM/GBSA
R-A-ARG-1544	0	-160.11	158.11	0	-2.01	Raw	MM/GBSA
R-A-THR-1545	0	0.91	-0.9	0	0.01	Raw	MM/GBSA
R-A-ASN-1546	0	0.97	-0.96	0	0.01	Raw	MM/GBSA
R-A-PRO-1547	0	0.73	-0.72	0	0.01	Raw	MM/GBSA
R-A-GLY-1548	0	-0.44	0.43	0	-0.01	Raw	MM/GBSA
R-A-ASP-1549	0	156.43	-154.47	0	1.95	Raw	MM/GBSA
R-A-PRO-1550	0	1.37	-1.35	0	0.02	Raw	MM/GBSA
R-A-ARG-1551	0	-145.91	144.08	0	-1.83	Raw	MM/GBSA
R-A-GLU-1552	0	154.84	-152.9	0	1.94	Raw	MM/GBSA
R-A-ALA-1553	0	0.7	-0.69	0	0.01	Raw	MM/GBSA
R-A-GLN-1554	0	2.9	-2.86	0	0.04	Raw	MM/GBSA
R-A-GLU-1555	0	149.52	-147.65	0	1.87	Raw	MM/GBSA
R-A-GLN-1556	-0.01	1.82	-1.77	0	0.04	Raw	MM/GBSA
R-A-GLN-1557	-0.01	-0.38	0.4	0	0.01	Raw	MM/GBSA
R-A-ASN-1558	-0.01	-0.8	0.86	0	0.05	Raw	MM/GBSA
R-A-ASP-1559	-0.02	165.34	-163.16	0	2.16	Raw	MM/GBSA
R-A-GLY-1560	-0.02	2.23	-2.08	0	0.13	Raw	MM/GBSA
R-A-LYS-1561	-0.03	-153.41	151.61	0	-1.83	Raw	MM/GBSA
R-A-GLY-1562	-0.06	1.22	-1.01	0	0.15	Raw	MM/GBSA
R-A-ARG-1563	-0.12	-153.59	152.05	0	-1.66	Raw	MM/GBSA
R-A-GLY-1564	-0.16	-2.76	3	0	0.08	Raw	MM/GBSA
R-A-ASN-1565	-1.69	-5.91	5.22	-0.3	-2.68	Raw	MM/GBSA
R-A-LYS-1566	-0.79	-162.14	160.72	-0.01	-2.21	Raw	MM/GBSA
R-A-ALA-1567	-0.76	-4.74	3.49	-0.24	-2.25	Raw	MM/GBSA
R-A-ALA-1568	-0.17	1.33	-0.91	0	0.25	Raw	MM/GBSA
R-A-LYS-1569	-0.43	-200.7	200.12	-0.08	-1.08	Raw	MM/GBSA
R-A-ARG-1570	-0.22	-195.49	193.88	0	-1.83	Raw	MM/GBSA
R-A-ASP-1571	-0.15	200.53	-197.22	0	3.16	Raw	MM/GBSA
R-A-LEU-1572	-0.92	1.37	-0.84	-0.34	-0.74	Raw	MM/GBSA
R-A-PRO-1573	-0.29	1.6	-1.2	-0.01	0.09	Raw	MM/GBSA
R-A-PRO-1574	-0.99	-3.01	3.3	-0.39	-1.08	Raw	MM/GBSA
R-A-ALA-1575	-0.34	-0.91	1.46	-0.04	0.17	Raw	MM/GBSA
R-A-LYS-1576	-0.15	-210.24	208.11	0	-2.29	Raw	MM/GBSA
R-A-THR-1577	-0.58	-7.12	8.12	-0.14	0.28	Raw	MM/GBSA
R-A-HIE-1578	-0.38	-0.09	0.89	-0.02	0.4	Raw	MM/GBSA
R-A-LEU-1579	-1.85	-1.07	1.75	-0.54	-1.71	Raw	MM/GBSA
R-A-ILE-1580	-0.46	1.24	-0.77	0	0	Raw	MM/GBSA
R-A-GLN-1581	-0.5	-1.31	2.17	-0.01	0.35	Raw	MM/GBSA
R-A-GLU-1582	-2.78	231.05	-224.4	-0.54	3.33	Raw	MM/GBSA
R-A-ASP-1583	-3.5	240.22	-233.28	-0.6	2.84	Raw	MM/GBSA
R-A-ILE-1584	-6.27	-3.74	3.43	-0.89	-7.48	Raw	MM/GBSA
R-A-LEU-1585	-1.62	1.02	0.5	-0.08	-0.17	Raw	MM/GBSA
R-A-PRO-1586	-3.44	-4.7	3.71	-0.26	-4.69	Raw	MM/GBSA
R-A-TYR-1587	-8.27	-4.12	5.28	-1.25	-8.37	Raw	MM/GBSA
R-A-CYS-1588	-1.85	-0.08	0.48	-0.09	-1.54	Raw	MM/GBSA
R-A-ARG-1589	-3.5	-324.85	315.25	-0.8	-13.9	Raw	MM/GBSA
R-A-PRO-1590	-2.11	1.96	-1.12	-0.33	-1.6	Raw	MM/GBSA
R-A-THR-1591	-0.5	0.51	0.39	-0.06	0.34	Raw	MM/GBSA
R-A-PHE-1592	-5.16	-7.24	7.36	-0.85	-5.89	Raw	MM/GBSA
R-A-PRO-1593	-1.17	-2.08	1.91	-0.06	-1.4	Raw	MM/GBSA
R-A-THR-1594	-1.52	-1.7	2.92	-0.21	-0.5	Raw	MM/GBSA
R-A-SER-1595	-0.2	-1.23	1.82	0	0.4	Raw	MM/GBSA
R-A-ASN-1596	-0.25	0.46	0.43	0	0.64	Raw	MM/GBSA
R-A-ASN-1597	-0.43	1.15	0.24	0	0.96	Raw	MM/GBSA
R-A-PRO-1598	-1.67	-2.41	2.75	-0.53	-1.86	Raw	MM/GBSA
R-A-ARG-1599	-2.36	-272.19	267.88	-0.76	-7.43	Raw	MM/GBSA
R-A-ASP-1600	-0.32	228.77	-224.69	-0.01	3.76	Raw	MM/GBSA
R-A-PRO-1601	-0.72	4.71	-4.12	-0.08	-0.2	Raw	MM/GBSA
R-A-SER-1602	-0.22	-0.47	1.04	0	0.35	Raw	MM/GBSA
R-A-SER-1603	-0.24	-16.95	13.8	-0.14	-3.53	Raw	MM/GBSA
R-A-SER-1604	-1.53	-2.97	4.5	-0.43	-0.43	Raw	MM/GBSA
R-A-SER-1605	-1.5	1.95	-1.22	-0.15	-0.91	Raw	MM/GBSA
R-A-SER-1606	-0.62	-1.85	2.56	-0.08	0.01	Raw	MM/GBSA
R-A-MET-1607	-2.69	-2.42	3.67	-0.49	-1.93	Raw	MM/GBSA
R-A-SER-1608	-1.76	-1.13	3.17	-0.29	0	Raw	MM/GBSA
R-A-SER-1609	-3.12	-0.83	1.37	-0.28	-2.86	Raw	MM/GBSA
R-A-ARG-1610	-4.98	-233.02	230.84	-0.53	-7.7	Raw	MM/GBSA
R-A-GLY-1611	-3.71	2.67	1.63	-0.4	0.19	Raw	MM/GBSA
R-A-SER-1612	-7.21	-2.46	6.31	-0.99	-4.35	Raw	MM/GBSA
R-A-GLY-1613	-3.63	-0.1	4.75	-0.53	0.49	Raw	MM/GBSA
R-A-SER-1614	-5.42	-3.7	9.28	-0.83	-0.68	Raw	MM/GBSA
R-A-ARG-1615	-7.87	-232.77	237.43	-1.05	-4.26	Raw	MM/GBSA
R-A-GLN-1616	-8.87	-6.14	12.89	-1.23	-3.35	Raw	MM/GBSA
R-A-ARG-1617	-6.3	-212.89	214.3	-0.61	-5.5	Raw	MM/GBSA
R-A-GLU-1618	-7.15	205	-201.06	-1.22	-4.42	Raw	MM/GBSA
R-A-GLN-1619	-7.71	-10.86	13.55	-1.05	-6.07	Raw	MM/GBSA
R-A-ALA-1620	-0.94	-1.57	1.78	-0.1	-0.83	Raw	MM/GBSA
R-A-ASN-1621	-0.68	-1.77	2.84	-0.15	0.24	Raw	MM/GBSA
R-A-VAL-1622	-3.2	-0.67	1.6	-0.58	-2.86	Raw	MM/GBSA
R-A-GLY-1623	-2.09	-1.12	1.98	-0.32	-1.55	Raw	MM/GBSA
R-A-ARG-1624	-2.41	-153.13	151.33	-0.45	-4.65	Raw	MM/GBSA
R-A-ARG-1625	-1.09	-154.25	152.73	-0.12	-2.73	Raw	MM/GBSA
R-A-ASN-1626	-1.62	1.92	-0.53	-0.38	-0.61	Raw	MM/GBSA
R-A-ILE-1627	-0.11	1.33	-1.26	0	-0.05	Raw	MM/GBSA
R-A-ALA-1628	-0.03	1.99	-1.89	0	0.07	Raw	MM/GBSA
R-A-GLU-1629	-0.01	129.39	-127.71	0	1.66	Raw	MM/GBSA
R-A-MET-1630	-0.01	1.62	-1.57	0	0.04	Raw	MM/GBSA
R-A-GLN-1631	0	-2.16	2.14	0	-0.02	Raw	MM/GBSA
R-A-VAL-1632	0	0.48	-0.47	0	0.01	Raw	MM/GBSA
R-A-LEU-1633	0	-0.15	0.15	0	0	Raw	MM/GBSA
R-A-GLY-1634	0	0.52	-0.51	0	0.01	Raw	MM/GBSA
R-A-GLY-1635	0	0.21	-0.21	0	0	Raw	MM/GBSA
R-A-TYR-1636	0	1.34	-1.32	0	0.02	Raw	MM/GBSA
R-A-GLU-1637	0	111.46	-110.06	0	1.39	Raw	MM/GBSA
R-A-ARG-1638	0	-109.43	108.06	0	-1.37	Raw	MM/GBSA
R-A-GLY-1639	0	0.91	-0.9	0	0.01	Raw	MM/GBSA
R-A-GLU-1640	0	108.25	-106.9	0	1.35	Raw	MM/GBSA
R-A-ASP-1641	0	106.41	-105.08	0	1.33	Raw	MM/GBSA
R-A-ASN-1642	0	0.31	-0.3	0	0	Raw	MM/GBSA
R-A-ASN-1643	0	1.02	-1	0	0.01	Raw	MM/GBSA
R-A-GLU-1644	0	107.98	-106.63	0	1.35	Raw	MM/GBSA
R-A-GLU-1645	0	102.12	-100.84	0	1.28	Raw	MM/GBSA
R-A-LEU-1646	0	0.8	-0.79	0	0.01	Raw	MM/GBSA
R-A-GLU-1647	0	100.82	-99.56	0	1.26	Raw	MM/GBSA
R-A-GLU-1648	0	103.33	-102.03	0	1.29	Raw	MM/GBSA
R-A-THR-1649	0	0.65	-0.64	0	0.01	Raw	MM/GBSA
R-A-GLU-1650	0	103.05	-101.76	0	1.29	Raw	MM/GBSA
R-A-SER-1651	0	111.89	-110.49	0	1.4	Raw	MM/GBSA
L-B-MET-1	0	-41.75	41.23	0	-0.52	Raw	MM/GBSA
L-B-GLY-2	0	0.17	-0.17	0	0	Raw	MM/GBSA
L-B-ALA-3	0	0.18	-0.18	0	0	Raw	MM/GBSA
L-B-VAL-4	0	0.13	-0.13	0	0	Raw	MM/GBSA
L-B-LEU-5	0	0.19	-0.18	0	0	Raw	MM/GBSA
L-B-ARG-6	0	-43.14	42.61	0	-0.54	Raw	MM/GBSA
L-B-SER-7	0	0.17	-0.17	0	0.01	Raw	MM/GBSA
L-B-LEU-8	0	0.12	-0.11	0	0.01	Raw	MM/GBSA
L-B-LEU-9	0	0.01	0	0	0.01	Raw	MM/GBSA
L-B-ALA-10	0	0.15	-0.13	0	0.02	Raw	MM/GBSA
L-B-CYS-11	-0.01	-0.05	0.08	0	0.03	Raw	MM/GBSA
L-B-SER-12	-0.02	-0.16	0.23	0	0.05	Raw	MM/GBSA
L-B-PHE-13	-0.13	-0.12	0.31	-0.01	0.05	Raw	MM/GBSA
L-B-CYS-14	-0.06	0.06	0.04	0	0.03	Raw	MM/GBSA
L-B-VAL-15	-0.37	0.54	-0.33	-0.07	-0.22	Raw	MM/GBSA
L-B-LEU-16	-0.07	0.22	-0.14	0	0.02	Raw	MM/GBSA
L-B-LEU-17	-1.07	0.08	0.12	-0.37	-1.24	Raw	MM/GBSA
L-B-ARG-18	-0.03	-58.7	58.03	0	-0.7	Raw	MM/GBSA
L-B-ALA-19	-0.01	-0.49	0.5	0	0	Raw	MM/GBSA
L-B-ALA-20	0	0.25	-0.23	0	0.01	Raw	MM/GBSA
L-B-PRO-21	0	0.57	-0.56	0	0.01	Raw	MM/GBSA
L-B-LEU-22	0	-0.39	0.39	0	0	Raw	MM/GBSA
L-B-LEU-23	-0.01	0.53	-0.5	0	0.02	Raw	MM/GBSA
L-B-LEU-24	-0.01	-0.36	0.39	0	0.02	Raw	MM/GBSA
L-B-TYR-25	-0.04	-0.1	0.15	0	0.01	Raw	MM/GBSA
L-B-ALA-26	-0.07	0.11	0.07	0	0.11	Raw	MM/GBSA
L-B-ASN-27	-0.13	0.02	0.16	0	0.05	Raw	MM/GBSA
L-B-ARG-28	-3.36	-64.66	66.37	-0.64	-2.29	Raw	MM/GBSA
L-B-ARG-29	-0.23	-81.38	80.91	0	-0.7	Raw	MM/GBSA
L-B-ASP-30	-0.04	81.83	-80.84	0	0.95	Raw	MM/GBSA
L-B-LEU-31	-0.04	0.55	-0.52	0	-0.01	Raw	MM/GBSA
L-B-ARG-32	-0.04	-84.04	83.17	0	-0.91	Raw	MM/GBSA
L-B-LEU-33	-0.01	0.69	-0.68	0	0	Raw	MM/GBSA
L-B-VAL-34	-0.01	-0.38	0.38	0	0	Raw	MM/GBSA
L-B-ASP-35	-0.01	73.64	-72.69	0	0.95	Raw	MM/GBSA
L-B-ALA-36	0	0.26	-0.24	0	0.01	Raw	MM/GBSA
L-B-THR-37	-0.01	0.05	-0.02	0	0.02	Raw	MM/GBSA
L-B-ASN-38	-0.01	-0.42	0.45	0	0.02	Raw	MM/GBSA
L-B-GLY-39	0	0.56	-0.52	0	0.03	Raw	MM/GBSA
L-B-LYS-40	-0.02	-72.99	72.15	0	-0.85	Raw	MM/GBSA
L-B-GLU-41	-0.01	79.63	-78.56	0	1.05	Raw	MM/GBSA
L-B-ASN-42	-0.02	-0.85	0.94	0	0.07	Raw	MM/GBSA
L-B-ALA-43	-0.01	0.87	-0.82	0	0.03	Raw	MM/GBSA
L-B-THR-44	-0.01	-0.42	0.43	0	0	Raw	MM/GBSA
L-B-ILE-45	-0.01	0.05	-0.03	0	0.01	Raw	MM/GBSA
L-B-VAL-46	-0.01	0.58	-0.51	0	0.06	Raw	MM/GBSA
L-B-VAL-47	-0.03	-0.6	0.64	0	0.02	Raw	MM/GBSA
L-B-GLY-48	-0.01	-0.39	0.47	0	0.07	Raw	MM/GBSA
L-B-GLY-49	-0.03	-0.19	0.32	0	0.1	Raw	MM/GBSA
L-B-LEU-50	-0.19	1.5	-1.31	0	0	Raw	MM/GBSA
L-B-GLU-51	-0.9	59.64	-58.65	-0.09	0	Raw	MM/GBSA
L-B-ASP-52	-0.4	37.4	-41.36	-0.15	-4.51	Raw	MM/GBSA
L-B-ALA-53	-0.22	-0.55	0.63	0	-0.15	Raw	MM/GBSA
L-B-ALA-54	-0.87	0.43	-0.27	-0.07	-0.77	Raw	MM/GBSA
L-B-ALA-55	-0.38	0.35	-0.32	0	-0.36	Raw	MM/GBSA
L-B-VAL-56	-0.05	0.1	-0.04	0	0.01	Raw	MM/GBSA
L-B-ASP-57	-0.01	66.69	-65.85	0	0.82	Raw	MM/GBSA
L-B-PHE-58	-0.01	-0.46	0.46	0	-0.01	Raw	MM/GBSA
L-B-VAL-59	0	0.32	-0.32	0	0	Raw	MM/GBSA
L-B-PHE-60	0	0.63	-0.62	0	0	Raw	MM/GBSA
L-B-SER-61	0	0.59	-0.58	0	0.01	Raw	MM/GBSA
L-B-HIE-62	0	1.05	-1.02	0	0.03	Raw	MM/GBSA
L-B-GLY-63	0	0.76	-0.74	0	0.02	Raw	MM/GBSA
L-B-LEU-64	-0.01	-0.38	0.4	0	0.01	Raw	MM/GBSA
L-B-ILE-65	-0.01	0.2	-0.16	0	0.03	Raw	MM/GBSA
L-B-TYR-66	-0.03	0.47	-0.39	0	0.05	Raw	MM/GBSA
L-B-TRP-67	-0.23	-0.33	0.47	0	-0.09	Raw	MM/GBSA
L-B-SER-68	-0.51	1.76	-1.16	0	0.09	Raw	MM/GBSA
L-B-ASP-69	-1.55	63.63	-62.99	-0.04	-0.95	Raw	MM/GBSA
L-B-VAL-70	-4.65	-2.5	2.96	-0.45	-4.63	Raw	MM/GBSA
L-B-SER-71	-3.69	-6.42	6.72	-0.38	-3.77	Raw	MM/GBSA
L-B-GLU-72	-3.21	55.92	-53.84	-0.48	-1.61	Raw	MM/GBSA
L-B-GLU-73	-2.92	45.44	-41.96	-0.39	0.17	Raw	MM/GBSA
L-B-ALA-74	-1.14	-5.19	4.26	-0.17	-2.24	Raw	MM/GBSA
L-B-ILE-75	-0.9	0.53	-0.49	0	-0.86	Raw	MM/GBSA
L-B-LYS-76	-1.86	-91.24	91.19	-0.17	-2.09	Raw	MM/GBSA
L-B-ARG-77	-0.07	-72.26	71.52	0	-0.81	Raw	MM/GBSA
L-B-THR-78	-0.02	-0.65	0.66	0	-0.02	Raw	MM/GBSA
L-B-GLU-79	-0.01	77.62	-76.6	0	1	Raw	MM/GBSA
L-B-PHE-80	-0.01	0.13	-0.12	0	0.01	Raw	MM/GBSA
L-B-ASN-81	0	0.68	-0.66	0	0.02	Raw	MM/GBSA
L-B-LYS-82	-0.01	-79.05	78.12	0	-0.94	Raw	MM/GBSA
L-B-THR-83	-0.01	-0.53	0.59	0	0.04	Raw	MM/GBSA
L-B-GLU-84	-0.07	95.17	-93.7	0	1.4	Raw	MM/GBSA
L-B-SER-85	-0.06	-0.71	0.78	0	0.01	Raw	MM/GBSA
L-B-VAL-86	-0.24	1.06	-0.7	-0.07	0.05	Raw	MM/GBSA
L-B-GLN-87	-0.53	-1.77	2.21	-0.16	-0.25	Raw	MM/GBSA
L-B-ASN-88	-1.76	-0.32	2.06	-0.37	-0.38	Raw	MM/GBSA
L-B-VAL-89	-0.14	-0.13	0.35	0	0.08	Raw	MM/GBSA
L-B-VAL-90	-0.22	0.87	-0.67	0	-0.02	Raw	MM/GBSA
L-B-VAL-91	-1.01	0.17	0.03	-0.17	-0.97	Raw	MM/GBSA
L-B-SER-92	-0.07	1.02	-0.91	0	0.04	Raw	MM/GBSA
L-B-GLY-93	-0.03	0.48	-0.36	0	0.09	Raw	MM/GBSA
L-B-LEU-94	-0.48	-0.72	1.26	-0.04	0.01	Raw	MM/GBSA
L-B-LEU-95	-0.58	-1.59	2.95	-0.16	0.63	Raw	MM/GBSA
L-B-SER-96	-2.77	-2.3	2.53	-0.24	-2.79	Raw	MM/GBSA
L-B-PRO-97	-1.27	1.42	-1.14	-0.09	-1.08	Raw	MM/GBSA
L-B-ASP-98	-3.48	69.76	-64.42	-0.25	1.61	Raw	MM/GBSA
L-B-GLY-99	-0.21	-0.1	0.59	0	0.27	Raw	MM/GBSA
L-B-LEU-100	-0.08	0.86	-0.76	0	0.02	Raw	MM/GBSA
L-B-ALA-101	-0.01	0.06	-0.06	0	-0.01	Raw	MM/GBSA
L-B-CYS-102	-0.01	0.06	-0.06	0	-0.01	Raw	MM/GBSA
L-B-ASP-103	0	54.01	-53.34	0	0.67	Raw	MM/GBSA
L-B-TRP-104	0	0.45	-0.45	0	0	Raw	MM/GBSA
L-B-LEU-105	0	0.54	-0.53	0	0.01	Raw	MM/GBSA
L-B-GLY-106	0	-0.14	0.14	0	0	Raw	MM/GBSA
L-B-GLU-107	0	58.76	-58.02	0	0.74	Raw	MM/GBSA
L-B-LYS-108	0	-52.38	51.76	0	-0.62	Raw	MM/GBSA
L-B-LEU-109	-0.02	-0.96	0.99	0	0.02	Raw	MM/GBSA
L-B-TYR-110	-0.01	1.68	-1.64	0	0.03	Raw	MM/GBSA
L-B-TRP-111	-0.07	-0.54	0.52	0	-0.09	Raw	MM/GBSA
L-B-THR-112	-0.09	1.75	-1.61	0	0.06	Raw	MM/GBSA
L-B-ASP-113	-0.21	47.55	-47.45	0	-0.11	Raw	MM/GBSA
L-B-SER-114	-0.65	-4.31	3.57	-0.04	-1.43	Raw	MM/GBSA
L-B-GLU-115	0.11	11.26	-13.49	-0.34	-2.46	Raw	MM/GBSA
L-B-THR-116	-0.09	-1.15	1.26	0	0.03	Raw	MM/GBSA
L-B-ASN-117	-0.08	-0.3	0.55	0	0.17	Raw	MM/GBSA
L-B-ARG-118	-0.05	-40.19	39.95	0	-0.29	Raw	MM/GBSA
L-B-ILE-119	-0.02	-1.06	1.05	0	-0.04	Raw	MM/GBSA
L-B-GLU-120	-0.02	49.12	-48.5	0	0.6	Raw	MM/GBSA
L-B-VAL-121	-0.01	-0.54	0.55	0	0	Raw	MM/GBSA
L-B-SER-122	-0.01	-0.4	0.41	0	0.01	Raw	MM/GBSA
L-B-ASN-123	-0.01	-0.72	0.74	0	0.01	Raw	MM/GBSA
L-B-LEU-124	-0.01	0.62	-0.59	0	0.02	Raw	MM/GBSA
L-B-ASP-125	-0.02	65.88	-65	0	0.86	Raw	MM/GBSA
L-B-GLY-126	-0.01	-0.2	0.22	0	0.01	Raw	MM/GBSA
L-B-SER-127	-0.01	-0.81	0.82	0	0	Raw	MM/GBSA
L-B-LEU-128	-0.01	-0.57	0.58	0	0	Raw	MM/GBSA
L-B-ARG-129	-0.03	-51.94	51.54	0	-0.42	Raw	MM/GBSA
L-B-LYS-130	-0.01	-35.27	34.97	0	-0.31	Raw	MM/GBSA
L-B-VAL-131	-0.01	-0.4	0.42	0	0.01	Raw	MM/GBSA
L-B-LEU-132	-0.01	-1.52	1.54	0	0.01	Raw	MM/GBSA
L-B-PHE-133	-0.03	0.83	-0.76	0	0.04	Raw	MM/GBSA
L-B-TRP-134	-0.15	0.57	-0.37	-0.02	0.03	Raw	MM/GBSA
L-B-GLN-135	-0.26	0.36	0.14	-0.09	0.16	Raw	MM/GBSA
L-B-GLU-136	-0.08	30.3	-29.7	0	0.53	Raw	MM/GBSA
L-B-LEU-137	-0.06	-1.06	1.14	0	0.03	Raw	MM/GBSA
L-B-ASP-138	-0.25	37.19	-35.76	0	1.18	Raw	MM/GBSA
L-B-GLN-139	-0.72	-0.2	1.04	-0.06	0.05	Raw	MM/GBSA
L-B-PRO-140	-0.15	-0.04	0.23	0	0.04	Raw	MM/GBSA
L-B-ARG-141	-1.95	-74.36	72.02	-0.3	-4.59	Raw	MM/GBSA
L-B-ALA-142	-0.09	-1.27	1.45	0	0.08	Raw	MM/GBSA
L-B-ILE-143	-0.04	1.47	-1.4	0	0.03	Raw	MM/GBSA
L-B-ALA-144	-0.01	-0.25	0.25	0	-0.01	Raw	MM/GBSA
L-B-LEU-145	-0.01	0.53	-0.53	0	0	Raw	MM/GBSA
L-B-ASP-146	0	50	-49.37	0	0.62	Raw	MM/GBSA
L-B-PRO-147	0	-0.95	0.93	0	-0.02	Raw	MM/GBSA
L-B-SER-148	0	-0.53	0.52	0	-0.01	Raw	MM/GBSA
L-B-SER-149	0	-0.61	0.6	0	-0.01	Raw	MM/GBSA
L-B-GLY-150	0	-0.71	0.7	0	-0.01	Raw	MM/GBSA
L-B-PHE-151	0	0.51	-0.5	0	0.01	Raw	MM/GBSA
L-B-MET-152	-0.01	-0.99	1	0	0	Raw	MM/GBSA
L-B-TYR-153	-0.01	0.67	-0.66	0	0.01	Raw	MM/GBSA
L-B-TRP-154	-0.03	-0.56	0.58	0	0	Raw	MM/GBSA
L-B-THR-155	-0.05	0.35	-0.33	0	-0.02	Raw	MM/GBSA
L-B-ASP-156	-0.1	44.37	-43.68	0	0.59	Raw	MM/GBSA
L-B-TRP-157	-3.4	-1.15	1.65	-0.48	-3.38	Raw	MM/GBSA
L-B-GLY-158	-0.88	0.78	0.12	-0.1	-0.08	Raw	MM/GBSA
L-B-GLU-159	-3.35	34.5	-30.96	-0.71	-0.51	Raw	MM/GBSA
L-B-VAL-160	-0.33	-0.01	0.18	-0.02	-0.18	Raw	MM/GBSA
L-B-PRO-161	-0.23	-1.23	1.3	-0.01	-0.17	Raw	MM/GBSA
L-B-LYS-162	-0.05	-37.97	37.8	0	-0.22	Raw	MM/GBSA
L-B-ILE-163	-0.02	-0.75	0.73	0	-0.03	Raw	MM/GBSA
L-B-GLU-164	-0.02	41.16	-40.68	0	0.47	Raw	MM/GBSA
L-B-ARG-165	-0.01	-43.01	42.49	0	-0.53	Raw	MM/GBSA
L-B-ALA-166	0	0.91	-0.9	0	0.01	Raw	MM/GBSA
L-B-GLY-167	0	0.03	-0.02	0	0.01	Raw	MM/GBSA
L-B-MET-168	0	0.28	-0.27	0	0	Raw	MM/GBSA
L-B-ASP-169	-0.01	37.25	-36.77	0	0.48	Raw	MM/GBSA
L-B-GLY-170	-0.01	-0.83	0.85	0	0.01	Raw	MM/GBSA
L-B-SER-171	-0.01	1.27	-1.23	0	0.03	Raw	MM/GBSA
L-B-SER-172	-0.01	0.47	-0.44	0	0.02	Raw	MM/GBSA
L-B-ARG-173	-0.03	-36.93	36.61	0	-0.35	Raw	MM/GBSA
L-B-PHE-174	-0.01	0.37	-0.35	0	0.01	Raw	MM/GBSA
L-B-ILE-175	-0.02	-0.26	0.27	0	0	Raw	MM/GBSA
L-B-ILE-176	-0.01	-0.44	0.45	0	0	Raw	MM/GBSA
L-B-ILE-177	-0.01	-0.01	0.03	0	0.01	Raw	MM/GBSA
L-B-ASN-178	-0.04	0.18	-0.04	0	0.11	Raw	MM/GBSA
L-B-SER-179	-0.02	0.92	-0.85	0	0.05	Raw	MM/GBSA
L-B-GLU-180	-0.02	46.7	-46.04	0	0.63	Raw	MM/GBSA
L-B-ILE-181	-0.05	-1.36	1.42	0	0	Raw	MM/GBSA
L-B-TYR-182	-1.82	-1.81	3.16	-0.4	-0.87	Raw	MM/GBSA
L-B-TRP-183	-4.13	1.15	0.04	-0.58	-3.51	Raw	MM/GBSA
L-B-PRO-184	-0.11	0.6	-0.57	0	-0.08	Raw	MM/GBSA
L-B-ASN-185	-0.78	0.66	0.06	-0.08	-0.14	Raw	MM/GBSA
L-B-GLY-186	-0.03	-0.45	0.52	0	0.04	Raw	MM/GBSA
L-B-LEU-187	-0.02	1.26	-1.22	0	0.02	Raw	MM/GBSA
L-B-THR-188	-0.01	-0.42	0.43	0	0	Raw	MM/GBSA
L-B-LEU-189	0	0.79	-0.79	0	0	Raw	MM/GBSA
L-B-ASP-190	0	54.41	-53.74	0	0.68	Raw	MM/GBSA
L-B-TYR-191	0	-0.31	0.31	0	-0.01	Raw	MM/GBSA
L-B-GLU-192	0	54.76	-54.07	0	0.69	Raw	MM/GBSA
L-B-GLU-193	0	52.1	-51.43	0	0.67	Raw	MM/GBSA
L-B-GLN-194	0	-1.07	1.06	0	-0.01	Raw	MM/GBSA
L-B-LYS-195	0	-49.12	48.52	0	-0.61	Raw	MM/GBSA
L-B-LEU-196	-0.01	-0.3	0.31	0	0	Raw	MM/GBSA
L-B-TYR-197	-0.01	-0.18	0.19	0	0	Raw	MM/GBSA
L-B-TRP-198	-0.02	-0.35	0.37	0	0	Raw	MM/GBSA
L-B-ALA-199	-0.02	-0.27	0.3	0	0.01	Raw	MM/GBSA
L-B-ASP-200	-0.07	56.02	-55.28	0	0.67	Raw	MM/GBSA
L-B-ALA-201	-0.26	1.31	-1.09	0	-0.04	Raw	MM/GBSA
L-B-LYS-202	-0.3	-51.75	51.8	-0.01	-0.26	Raw	MM/GBSA
L-B-LEU-203	-0.05	-0.05	0.1	0	0.01	Raw	MM/GBSA
L-B-ASN-204	-0.05	0.35	-0.17	0	0.13	Raw	MM/GBSA
L-B-PHE-205	-0.02	1.09	-1.06	0	0.01	Raw	MM/GBSA
L-B-ILE-206	-0.01	-0.14	0.13	0	-0.02	Raw	MM/GBSA
L-B-HIE-207	-0.01	0.31	-0.3	0	0	Raw	MM/GBSA
L-B-LYS-208	-0.01	-52.26	51.63	0	-0.63	Raw	MM/GBSA
L-B-SER-209	0	0.76	-0.75	0	0.01	Raw	MM/GBSA
L-B-ASN-210	0	0.72	-0.71	0	0.01	Raw	MM/GBSA
L-B-LEU-211	0	-0.22	0.21	0	0	Raw	MM/GBSA
L-B-ASP-212	0	43.82	-43.26	0	0.55	Raw	MM/GBSA
L-B-GLY-213	0	-0.11	0.11	0	0	Raw	MM/GBSA
L-B-THR-214	0	0.53	-0.52	0	0.01	Raw	MM/GBSA
L-B-ASN-215	0	0.5	-0.49	0	0.01	Raw	MM/GBSA
L-B-ARG-216	-0.01	-48.07	47.51	0	-0.57	Raw	MM/GBSA
L-B-GLN-217	0	0.51	-0.5	0	0.01	Raw	MM/GBSA
L-B-ALA-218	0	-0.37	0.38	0	0	Raw	MM/GBSA
L-B-VAL-219	-0.01	-0.3	0.31	0	0.01	Raw	MM/GBSA
L-B-VAL-220	-0.01	-0.26	0.27	0	0	Raw	MM/GBSA
L-B-LYS-221	-0.01	-51.72	51.14	0	-0.6	Raw	MM/GBSA
L-B-GLY-222	-0.01	-0.31	0.35	0	0.03	Raw	MM/GBSA
L-B-SER-223	-0.01	0.49	-0.42	0	0.06	Raw	MM/GBSA
L-B-LEU-224	-0.04	-0.4	0.48	0	0.04	Raw	MM/GBSA
L-B-PRO-225	-0.17	0.3	-0.1	-0.01	0.02	Raw	MM/GBSA
L-B-HIE-226	-2.33	-5.23	4.58	-0.38	-3.36	Raw	MM/GBSA
L-B-PRO-227	-0.11	0.75	-0.56	0	0.08	Raw	MM/GBSA
L-B-PHE-228	-1.17	-2.05	2.31	-0.1	-1.02	Raw	MM/GBSA
L-B-ALA-229	-0.1	-0.56	0.56	-0.02	-0.12	Raw	MM/GBSA
L-B-LEU-230	-0.02	0.73	-0.67	0	0.03	Raw	MM/GBSA
L-B-THR-231	-0.01	-0.05	0.07	0	0.01	Raw	MM/GBSA
L-B-LEU-232	0	0.52	-0.51	0	0	Raw	MM/GBSA
L-B-PHE-233	0	0.14	-0.14	0	0	Raw	MM/GBSA
L-B-GLU-234	0	59.54	-58.76	0	0.77	Raw	MM/GBSA
L-B-ASP-235	-0.01	56.22	-55.48	0	0.73	Raw	MM/GBSA
L-B-ILE-236	-0.01	-0.08	0.08	0	0	Raw	MM/GBSA
L-B-LEU-237	-0.01	0.22	-0.2	0	0.01	Raw	MM/GBSA
L-B-TYR-238	-0.01	-0.78	0.78	0	-0.01	Raw	MM/GBSA
L-B-TRP-239	-0.03	-0.75	0.76	0	-0.03	Raw	MM/GBSA
L-B-THR-240	-0.07	-1.25	1.28	0	-0.04	Raw	MM/GBSA
L-B-ASP-241	-0.18	79.3	-78.38	0	0.73	Raw	MM/GBSA
L-B-TRP-242	-6.47	-0.75	1.66	-0.67	-6.22	Raw	MM/GBSA
L-B-SER-243	-2	2.36	-1.26	-0.22	-1.11	Raw	MM/GBSA
L-B-THR-244	-0.26	0.19	0.01	0	-0.05	Raw	MM/GBSA
L-B-HIE-245	-2.83	-7.44	7.64	-0.61	-3.24	Raw	MM/GBSA
L-B-SER-246	-0.07	0.58	-0.53	0	-0.01	Raw	MM/GBSA
L-B-ILE-247	-0.03	0.3	-0.3	0	-0.03	Raw	MM/GBSA
L-B-LEU-248	-0.03	0.26	-0.25	0	-0.02	Raw	MM/GBSA
L-B-ALA-249	-0.01	0.37	-0.37	0	0	Raw	MM/GBSA
L-B-CYS-250	-0.01	0.35	-0.34	0	0	Raw	MM/GBSA
L-B-ASN-251	-0.01	-0.4	0.42	0	0.01	Raw	MM/GBSA
L-B-LYS-252	0	-55.68	55	0	-0.68	Raw	MM/GBSA
L-B-TYR-253	-0.01	-0.16	0.18	0	0.01	Raw	MM/GBSA
L-B-THR-254	-0.01	-0.12	0.12	0	0	Raw	MM/GBSA
L-B-GLY-255	0	0.18	-0.17	0	0.01	Raw	MM/GBSA
L-B-GLU-256	-0.02	56.58	-55.73	0	0.82	Raw	MM/GBSA
L-B-GLY-257	0	0.36	-0.34	0	0.01	Raw	MM/GBSA
L-B-LEU-258	-0.01	-0.06	0.08	0	0	Raw	MM/GBSA
L-B-ARG-259	-0.01	-67.3	66.52	0	-0.79	Raw	MM/GBSA
L-B-GLU-260	-0.02	74.44	-73.34	0	1.08	Raw	MM/GBSA
L-B-ILE-261	-0.01	0.13	-0.09	0	0.02	Raw	MM/GBSA
L-B-HIE-262	-0.04	-0.66	0.71	0	0.01	Raw	MM/GBSA
L-B-SER-263	-0.09	-0.14	0.31	0	0.08	Raw	MM/GBSA
L-B-ASP-264	-0.98	76.72	-74.91	-0.44	0.39	Raw	MM/GBSA
L-B-ILE-265	-0.63	1.15	-0.66	-0.01	-0.15	Raw	MM/GBSA
L-B-PHE-266	-2.33	0.35	0.72	-0.42	-1.68	Raw	MM/GBSA
L-B-SER-267	-0.93	0.48	0.62	-0.15	0.02	Raw	MM/GBSA
L-B-PRO-268	-0.38	-0.16	0.43	-0.02	-0.13	Raw	MM/GBSA
L-B-MET-269	-2.36	-1.72	1.71	-0.15	-2.53	Raw	MM/GBSA
L-B-ASP-270	-0.29	77.17	-75.9	-0.04	0.93	Raw	MM/GBSA
L-B-ILE-271	-0.03	0.06	0	0	0.03	Raw	MM/GBSA
L-B-HIE-272	-0.02	0.37	-0.34	0	0.01	Raw	MM/GBSA
L-B-ALA-273	0	-0.3	0.29	0	0	Raw	MM/GBSA
L-B-PHE-274	-0.01	0.02	-0.02	0	0	Raw	MM/GBSA
L-B-SER-275	0	-0.16	0.16	0	0	Raw	MM/GBSA
L-B-GLN-276	0	0.37	-0.37	0	0	Raw	MM/GBSA
L-B-GLN-277	0	-1.16	1.16	0	0	Raw	MM/GBSA
L-B-ARG-278	0	-60.7	59.97	0	-0.74	Raw	MM/GBSA
L-B-GLN-279	0	0.58	-0.56	0	0.01	Raw	MM/GBSA
L-B-PRO-280	0	-0.07	0.07	0	0	Raw	MM/GBSA
L-B-ASN-281	0	-0.11	0.11	0	0	Raw	MM/GBSA
L-B-ALA-282	0	0.59	-0.59	0	0.01	Raw	MM/GBSA
L-B-THR-283	0	-0.27	0.26	0	0	Raw	MM/GBSA
L-B-ASN-284	0	-0.93	0.92	0	-0.01	Raw	MM/GBSA
L-B-PRO-285	0	0.03	-0.03	0	0	Raw	MM/GBSA
L-B-CYS-286	0	-0.59	0.58	0	-0.01	Raw	MM/GBSA
L-B-GLY-287	0	0.25	-0.25	0	0	Raw	MM/GBSA
L-B-ILE-288	0	-0.37	0.37	0	0	Raw	MM/GBSA
L-B-ASP-289	0	47.21	-46.59	0	0.61	Raw	MM/GBSA
L-B-ASN-290	0	-0.23	0.24	0	0	Raw	MM/GBSA
L-B-GLY-291	0	-0.75	0.75	0	-0.01	Raw	MM/GBSA
L-B-GLY-292	0	-0.72	0.72	0	0	Raw	MM/GBSA
L-B-CYS-293	-0.01	0.62	-0.6	0	0.02	Raw	MM/GBSA
L-B-SER-294	-0.01	0.57	-0.55	0	0.01	Raw	MM/GBSA
L-B-HIE-295	-0.01	-0.2	0.21	0	0	Raw	MM/GBSA
L-B-LEU-296	-0.01	-0.85	0.84	0	-0.01	Raw	MM/GBSA
L-B-CYS-297	0	0.48	-0.47	0	0.01	Raw	MM/GBSA
L-B-LEU-298	0	-0.49	0.49	0	-0.01	Raw	MM/GBSA
L-B-MET-299	0	-0.61	0.6	0	-0.01	Raw	MM/GBSA
L-B-SER-300	0	0.48	-0.47	0	0.01	Raw	MM/GBSA
L-B-PRO-301	0	0.31	-0.3	0	0	Raw	MM/GBSA
L-B-VAL-302	0	0.39	-0.38	0	0.01	Raw	MM/GBSA
L-B-LYS-303	0	-38.78	38.31	0	-0.48	Raw	MM/GBSA
L-B-PRO-304	0	0.59	-0.58	0	0.01	Raw	MM/GBSA
L-B-PHE-305	0	0.68	-0.67	0	0.01	Raw	MM/GBSA
L-B-TYR-306	0	-0.59	0.6	0	0	Raw	MM/GBSA
L-B-GLN-307	-0.01	0.18	-0.13	0	0.04	Raw	MM/GBSA
L-B-CYS-308	-0.01	-0.32	0.34	0	0.02	Raw	MM/GBSA
L-B-ALA-309	0	0.24	-0.22	0	0.02	Raw	MM/GBSA
L-B-CYS-310	-0.01	-0.19	0.21	0	0.01	Raw	MM/GBSA
L-B-PRO-311	-0.01	-1.81	1.78	0	-0.03	Raw	MM/GBSA
L-B-THR-312	-0.01	0.44	-0.4	0	0.03	Raw	MM/GBSA
L-B-GLY-313	-0.01	-0.12	0.14	0	0.01	Raw	MM/GBSA
L-B-VAL-314	-0.01	-0.04	0.1	0	0.04	Raw	MM/GBSA
L-B-LYS-315	-0.18	-10.45	11.15	-0.08	0.43	Raw	MM/GBSA
L-B-LEU-316	-0.06	-1.29	1.39	0	0.04	Raw	MM/GBSA
L-B-LEU-317	-0.2	1.02	-0.85	0	-0.03	Raw	MM/GBSA
L-B-GLU-318	-2.95	-6.91	12.49	-0.74	1.89	Raw	MM/GBSA
L-B-ASN-319	-0.11	-0.05	0.1	0	-0.06	Raw	MM/GBSA
L-B-GLY-320	-0.02	0.64	-0.61	0	0.02	Raw	MM/GBSA
L-B-LYS-321	-0.02	-35.53	35.15	0	-0.4	Raw	MM/GBSA
L-B-THR-322	-0.03	-1.34	1.38	0	0	Raw	MM/GBSA
L-B-CYS-323	-0.02	-0.18	0.22	0	0.02	Raw	MM/GBSA
L-B-LYS-324	-0.06	-20.49	20.63	0	0.08	Raw	MM/GBSA
L-B-ASP-325	-0.02	44.39	-43.69	0	0.69	Raw	MM/GBSA
L-B-GLY-326	-0.01	-0.52	0.56	0	0.03	Raw	MM/GBSA
L-B-ALA-327	-0.01	1.11	-1.07	0	0.03	Raw	MM/GBSA
L-B-THR-328	-0.03	1.06	-1	0	0.04	Raw	MM/GBSA
L-B-GLU-329	-0.04	20.58	-20.07	0	0.47	Raw	MM/GBSA
L-B-LEU-330	-0.01	-0.96	0.97	0	0	Raw	MM/GBSA
L-B-LEU-331	-0.02	0.32	-0.28	0	0.01	Raw	MM/GBSA
L-B-LEU-332	-0.01	-1.11	1.11	0	-0.01	Raw	MM/GBSA
L-B-LEU-333	-0.03	0.79	-0.73	0	0.03	Raw	MM/GBSA
L-B-ALA-334	-0.03	-0.39	0.4	0	-0.01	Raw	MM/GBSA
L-B-ARG-335	-0.15	-38.75	38.87	0	-0.03	Raw	MM/GBSA
L-B-ARG-336	-3.22	-31.38	34.4	-0.63	-0.83	Raw	MM/GBSA
L-B-THR-337	-0.18	0.5	-0.25	0	0.08	Raw	MM/GBSA
L-B-ASP-338	-0.05	41.95	-41.49	0	0.42	Raw	MM/GBSA
L-B-LEU-339	-0.02	0.66	-0.62	0	0.02	Raw	MM/GBSA
L-B-ARG-340	-0.04	-42.7	42.48	0	-0.27	Raw	MM/GBSA
L-B-ARG-341	-0.01	-47.47	46.96	0	-0.53	Raw	MM/GBSA
L-B-ILE-342	-0.02	0.06	-0.06	0	-0.02	Raw	MM/GBSA
L-B-SER-343	-0.02	-0.38	0.44	0	0.04	Raw	MM/GBSA
L-B-LEU-344	-0.05	-1.4	1.48	0	0.04	Raw	MM/GBSA
L-B-ASP-345	-0.07	19.54	-19.2	0	0.26	Raw	MM/GBSA
L-B-THR-346	-0.07	0.34	-0.18	0	0.09	Raw	MM/GBSA
L-B-PRO-347	-0.53	0.67	-0.56	-0.2	-0.63	Raw	MM/GBSA
[truncated: 1,266 more rows]
