# Supplementary material for: Activation of SLIT2/ROBO1/LRP6 axis aggravates cartilage degradation via β-catenin signaling in TMJOA
Source: JCI Insight. 2026 Apr 8;11(7):e193632. doi: 10.1172/jci.insight.193632 (PMC13134713; doi:10.1172/jci.insight.193632)
Supplement: Supporting data values [file jciinsight-11-193632-s245.xlsx]

## Sheet: Figure 1B
Thickness of cartilage (μm)
Sham	UAC
175.727	152.703
174.997	146.107
166.957	134.577
172.14	154.77
161.513	132.59
173.31	128.123

## Sheet: Figure 1D
Safranin O positive area (%)
Sham	UAC
80.33	65.45
80.17	51.56
78.45	47.76
67.23	47.35
79.84	36.39
60.77	40.84

## Sheet: Figure 1E
Relative mRNA expression
	Sham			UAC
SLIT1	1	1	1	1.10544	1.06124	1.04984
SLIT2	1	1	1	5.30071	5.24299	5.41578
SLIT3	1	1	1	0.909856	0.86244	1.06922

## Sheet: Figure 1F
Concentration of SLIT2 (ng/mL)
OA-pre	OA-post
21.4132	13.0108
20.4921	11.0695
14.4849	10.2643
14.3723	8.95656
15.1283	13.6633
11.5723	13.1876
18.4792	8.41524
18.3637	9.49997
18.0283	12.6018
18.0175	9.71793
17.6721	8.73978
21.7485	8.95656
12.4706	11.0327
11.6287	8.42181
14.5976	9.17368
20.3393	9.49997
19.4066	9.71793
9.39112	9.71793
13.9638	12.66
13.9035	13.5438
13.8104	9.49997
13.7832	12.0259
15.5022	10.0455
13.4247	13.0697
13.139	9.17368
13.0274	8.73978
12.8044	9.17368
12.8044	8.73978
12.7182	8.98315
13.7232	12.7182
13.6983	8.73978
11.584	9.17368
18.4792	10.1548
11.4736	9.39112
11.253	9.17368
10.4834	9.49997
10.2643	9.49997
9.93621	13.2507
14.1473	9.17368

## Sheet: Figure 1G
Concentration of SLIT2 (ng/mL)
Radiographic imaging score	Concentration of SLIT2 (ng/mL)
4	21.7485
4	21.4132
4	15.1283
4	20.3393
4	14.4849
4	18.4792
4	18.4792
4	18.3637
4	18.0283
4	18.0175
4	17.6721
3	14.5976
3	20.4921
3	13.7832
3	19.4066
3	14.3723
2	14.1473
2	13.9638
2	13.9035
2	13.8104
2	11.584
2	13.7232
2	11.6287
2	13.4247
2	11.4736
2	13.0274
2	12.8044
1	12.8044
1	12.7182
1	12.4706
1	13.6983
1	15.5022
1	11.5723
1	13.139
1	11.253
1	10.4834
1	10.2643
1	9.93621
1	9.39112

## Sheet: Figure 1J
Percentage of SLIT2+ cell (%)
Sham	UAC
9.09091	43.3333
14.2857	60
16.6667	58.3333
34.6154	53.8462
12.5	45
16.6667	38.8889

## Sheet: Figure 1L
Relative expression of SLIT2
Control	IL-1β
1.02084	2.12582
0.971238	2.41199
1.00792	2.26869

## Sheet: Figure 2C
Thickness of cartilage (μm)					Safranin O positive area (%)					COL2A1 positive area (%)					Percentage of MMP13+ cells (%)
C57 Sham	SLIT2-Tg Sham	C57 UAC	SLIT2-Tg UAC		C57 Sham	SLIT2-Tg Sham	C57 UAC	SLIT2-Tg UAC		C57 Sham	SLIT2-Tg Sham	C57 UAC	SLIT2-Tg UAC		C57 Sham	SLIT2-Tg Sham	C57 UAC	SLIT2-Tg UAC
176.797	151.77	158.383	133.237		80.97	68.23	58.85	17.18		70.14	51.23	40.23	30.26		14.8148	40	51.7241	69.5652
176.767	147.72	156.067	107.157		79.16	60.84	50.37	29.32		60.02	55.23	52.72	35.23		16	29.6296	44.4444	76.9231
168.34	151.157	133.187	104.363		69.56	59.83	47.82	30.89		67	53.88	37.67	28.89		20.8333	41.8605	60	65
173.18	146.357	143.937	91.2867		78.16	55.4	47.1	20.35		57.24	43.55	40.23	26.23		16.6667	41.6667	64	72.973
167.79	148.007	137.213	90.4467		70.96	54.16	34.49	33.16
166.67	163.517	133.76	75.6633		78.33	47.1	46.14	14.7

## Sheet: Figure 2E
OARSI Score
	WT						SLIT2-Tg
2 wk	0	0	0	0	0	0	0	0	0	0	0	0
24 wk	2	1	1	1	1	0.5	1.5	2	2	1.5	3	3
48 wk	3	3	2	2	2	2.5	3.5	4	3.5	3	3	3.5
Safranin O positive area (%)
	WT						SLIT2-Tg
2 wk	65.32	53	60.35	61.24	57.21	58.48	53.68	57.84	55.35	49.23	58.21	60.24
24 wk	41.89	40.51	37.76	38.21	35.11	43.21	27.86	29.65	22.21	21.45	20.42	14.2
48 wk	40.21	33.45	36.53	33.12	33.59	24.21	25.21	18.32	24.21	21.95	11.31	12.16

## Sheet: Figure 3B
OARSI score
C57 Sham	SLIT2-Tg Sham	C57 UAC	SLIT2-Tg UAC
0	0	1	2
0	1	1	2
0	1	2	3
0	1	1	2
0	0	2	3
1	1	1	3

[truncated: 34 more sheets: Figure 3D, Figure 3F, Figure 4B, Figure 4C, Figure 4E, Figure 4G, Figure 4H, Figure 5A, Figure 5C, Figure 5D, Figure 5F, Figure 5I, Figure 5K, Figure 5M, Figure 5O, Figure 6C, Figure 6E, Figure 6G, Figure 6I, Figure 6K …]
